# Supplementary material for: Panax ginseng ameliorates hepatorenal oxidative alterations induced by commercially used cypermethrin in male rats: experimental and molecular docking approaches
Source: Environ Sci Pollut Res Int. 2023 Sep 30;30(50):109702–23. doi: 10.1007/s11356-023-29935-2 (PMC10622388; doi:10.1007/s11356-023-29935-2)
Supplement: Supplementary file 1 — Biological activities of ginsenoside rf (XLS 36 kb) [file 11356_2023_29935_MOESM1_ESM.xls]

## Sheet: Supplementary File 1. Biologica
Chemical Name	Chemical ID	CAS RN	Disease Name	Disease ID	Direct Evidence	Inference Network	Inference Score	Reference Count
ginsenoside Rf	C055328		Hyperlipoproteinemias	MESH:D006951		APOC3|PPARA	13.02	2
ginsenoside Rf	C055328		Coronary Artery Disease	MESH:D003324		APOA1|APOC3	10.31	2
ginsenoside Rf	C055328		Drug Eruptions	MESH:D003875		APOA1|APOC3	9.76	1
ginsenoside Rf	C055328		Neoplasms	MESH:D009369		KCNH2|PPARA	8.47	2
ginsenoside Rf	C055328		Lung Neoplasms	MESH:D008175		APOA1|APOC3	8.34	1
ginsenoside Rf	C055328		Apolipoprotein C-III Deficiency	MESH:C566270		APOC3	7.68	1
ginsenoside Rf	C055328		Inflammation	MESH:D007249		APOA1|PPARA	7.57	2
ginsenoside Rf	C055328		Hypertension	MESH:D006973		APOA1|PPARA	7.2	3
ginsenoside Rf	C055328		Abdominal obesity metabolic syndrome	MESH:C535554		PPARA	7	1
ginsenoside Rf	C055328		Amyloidosis, familial visceral	MESH:C538249		APOA1	6.62	1
ginsenoside Rf	C055328		Short QT Syndrome 1	MESH:C566506		KCNH2	6.58	3
ginsenoside Rf	C055328		Ataxia with vitamin E deficiency	MESH:C535393		APOA1	6.51	1
ginsenoside Rf	C055328		Pediatric Obesity	MESH:D063766		APOA1	6.34	1
ginsenoside Rf	C055328		Long Qt Syndrome 2	MESH:C563614		KCNH2	6.33	1
ginsenoside Rf	C055328		Chemical and Drug Induced Liver Injury	MESH:D056486		APOA1|PPARA	6.25	2
ginsenoside Rf	C055328		Lipid Metabolism Disorders	MESH:D052439		APOA1	6.16	1
ginsenoside Rf	C055328		Hyperlipoproteinemia Type II	MESH:D006938		APOC3	5.96	1
ginsenoside Rf	C055328		Celiac Disease	MESH:D002446		APOC3	5.7	1
ginsenoside Rf	C055328		Behcet Syndrome	MESH:D001528		APOA1	5.6	1
ginsenoside Rf	C055328		Diabetic Cardiomyopathies	MESH:D058065		APOA1	5.46	1
ginsenoside Rf	C055328		Glomerulonephritis, Membranous	MESH:D015433		APOA1	5.39	1
ginsenoside Rf	C055328		Fatty Liver, Alcoholic	MESH:D005235		PPARA	5.12	1
ginsenoside Rf	C055328		Muscular Atrophy	MESH:D009133		KCNH2	4.99	1
ginsenoside Rf	C055328		Mesothelioma, Malignant	MESH:D000086002		APOA1	4.87	1
ginsenoside Rf	C055328		Encephalomyelitis, Autoimmune, Experimental	MESH:D004681		PPARA	4.86	1
ginsenoside Rf	C055328		Death	MESH:D003643		APOA1	4.84	1
ginsenoside Rf	C055328		Cardiovascular Diseases	MESH:D002318		APOC3	4.83	1
ginsenoside Rf	C055328		Crohn Disease	MESH:D003424		PPARA	4.81	1
ginsenoside Rf	C055328		Hypoxia	MESH:D000860		APOA1	4.79	1
ginsenoside Rf	C055328		Hypoglycemia	MESH:D007003		PPARA	4.75	1
ginsenoside Rf	C055328		Acute Lung Injury	MESH:D055371		APOA1	4.74	1
ginsenoside Rf	C055328		HIV Infections	MESH:D015658		APOA1	4.7	1
ginsenoside Rf	C055328		Adenocarcinoma of Lung	MESH:D000077192		APOA1	4.67	1
ginsenoside Rf	C055328		Stroke	MESH:D020521		APOA1	4.64	1
ginsenoside Rf	C055328		Dermatitis, Atopic	MESH:D003876		PPARA	4.58	1
ginsenoside Rf	C055328		Torsades de Pointes	MESH:D016171		KCNH2	4.56	3
ginsenoside Rf	C055328		Hypertriglyceridemia	MESH:D015228		PPARA	4.55	1
ginsenoside Rf	C055328		Atherosclerosis	MESH:D050197		APOA1	4.53	1
ginsenoside Rf	C055328		Kidney Failure, Chronic	MESH:D007676		PPARA	4.5	1
ginsenoside Rf	C055328		Kidney Tubular Necrosis, Acute	MESH:D007683		PPARA	4.46	1
ginsenoside Rf	C055328		Dyslipidemias	MESH:D050171		PPARA	4.45	1
ginsenoside Rf	C055328		Adenocarcinoma	MESH:D000230		APOA1	4.44	1
ginsenoside Rf	C055328		Hyperlipidemias	MESH:D006949		PPARA	4.44	1
ginsenoside Rf	C055328		Long QT Syndrome	MESH:D008133		KCNH2	4.43	19
ginsenoside Rf	C055328		Myocardial Reperfusion Injury	MESH:D015428		PPARA	4.38	1
ginsenoside Rf	C055328		Non-alcoholic Fatty Liver Disease	MESH:D065626		PPARA	4.33	1
ginsenoside Rf	C055328		Mammary Neoplasms, Animal	MESH:D015674		PPARA	4.3	1
ginsenoside Rf	C055328		Atrial Fibrillation	MESH:D001281		KCNH2	4.25	2
ginsenoside Rf	C055328		Reperfusion Injury	MESH:D015427		PPARA	4.24	1
ginsenoside Rf	C055328		Stomach Neoplasms	MESH:D013274		APOA1	4.24	2
ginsenoside Rf	C055328		Diabetes Mellitus, Experimental	MESH:D003921		PPARA	4.23	3
ginsenoside Rf	C055328		Cell Transformation, Neoplastic	MESH:D002471		KCNH2	4.2	1
ginsenoside Rf	C055328		Colonic Neoplasms	MESH:D003110		KCNH2	4.2	1
ginsenoside Rf	C055328		Muscular Diseases	MESH:D009135		PPARA	4.16	1
ginsenoside Rf	C055328		Carcinoma	MESH:D002277		PPARA	4.14	1
ginsenoside Rf	C055328		Arrhythmias, Cardiac	MESH:D001145		KCNH2	4.13	3
ginsenoside Rf	C055328		Mammary Neoplasms, Experimental	MESH:D008325		PPARA	4.12	1
ginsenoside Rf	C055328		Cardiomegaly	MESH:D006332		PPARA	4.1	1
ginsenoside Rf	C055328		Insulin Resistance	MESH:D007333		PPARA	4.07	2
ginsenoside Rf	C055328		Proteinuria	MESH:D011507		PPARA	4.06	1
ginsenoside Rf	C055328		Edema	MESH:D004487		APOA1	4.05	1
ginsenoside Rf	C055328		Obesity	MESH:D009765		PPARA	4.04	2
ginsenoside Rf	C055328		Diabetes Mellitus, Type 2	MESH:D003924		PPARA	4.03	2
ginsenoside Rf	C055328		Carcinoma, Hepatocellular	MESH:D006528		APOA1	3.98	1
ginsenoside Rf	C055328		Fatty Liver	MESH:D005234		PPARA	3.95	1
ginsenoside Rf	C055328		Liver Neoplasms	MESH:D008113		PPARA	3.89	2
ginsenoside Rf	C055328		Hepatomegaly	MESH:D006529		PPARA	3.86	1
ginsenoside Rf	C055328		Drug-Related Side Effects and Adverse Reactions	MESH:D064420		PPARA	3.71	1
ginsenoside Rf	C055328		Kidney Diseases	MESH:D007674		PPARA	3.61	1
ginsenoside Rf	C055328		Prostatic Neoplasms	MESH:D011471		PPARA	3.61	1
