# Supplementary material for: Panax ginseng ameliorates hepatorenal oxidative alterations induced by commercially used cypermethrin in male rats: experimental and molecular docking approaches
Source: Environ Sci Pollut Res Int. 2023 Sep 30;30(50):109702–23. doi: 10.1007/s11356-023-29935-2 (PMC10622388; doi:10.1007/s11356-023-29935-2)
Supplement: Supplementary file 2 — Biological activities of andrographolide (XLS 180 kb) [file 11356_2023_29935_MOESM2_ESM.xls]

## Sheet: Supplementary File 2. Biologica
Chemical Name	Chemical ID	CAS RN	Disease Name	Disease ID	Direct Evidence	Inference Network	Inference Score	Reference Count
andrographolide	C030419	5508-58-7	Liver Cirrhosis, Experimental	MESH:D008106	therapeutic	ACTA2|AKR1C19|BIRC3|CCL2|CCN2|CCNA2|CDKN1A|CES3|COL1A1|COL1A2|COL3A1|CXCL1|CXCL13|CYP17A1|CYP1A2|CYP2C11|CYP3A11|DDC|EDN1|FAS|FOS|GPT|HMOX1|IL1B|MMP2|MMP9|MYC|NFE2L2|NFKBIA|NFKBIE|PDZRN3|PLAU|PLSCR1|RELA|SERPINA7|SMAD2|STEAP4|TGFB1|TIMP1|TNF|TRIB3|VEGFA|VIM	90.6	26
andrographolide	C030419	5508-58-7	Pulmonary Fibrosis	MESH:D011658	therapeutic	ACTA2|CAT|CCL2|CCN2|CEBPA|CEBPB|COL3A1|CXCL2|CXCL8|EDN1|FN1|HMOX1|IL1B|IL6|MMP2|MMP9|NFE2L2|PARP1|PDGFB|SOD1|SPP1|STAT3|TGFB1|TIMP1|TNF	71.85	30
andrographolide	C030419	5508-58-7	Colorectal Neoplasms	MESH:D015179	therapeutic	ABCC4|BAX|BCL2|BIRC5|CASP8|CCND1|CDH1|CTNNB1|CXCL8|CYP1A2|CYP1B1|GSTM3|KDR|MMP2|MYC|NQO1|PARP1|PPARG|SMAD3|TGFB1|TNF|TP53|TXNRD1	53.03	36
andrographolide	C030419	5508-58-7	Liver Cirrhosis	MESH:D008103	therapeutic	ACTA2|CCL2|CCN2|CDH1|COL1A1|COL1A2|COL3A1|CTNNB1|CYP1A2|FLT1|HIF1A|IL6|MMP2|NFE2L2|PLAU|SMAD3|SPP1|TGFB1|THBS1|VEGFA|VIM	50.31	30
andrographolide	C030419	5508-58-7	Chemical and Drug Induced Liver Injury	MESH:D056486	therapeutic	BAX|BLVRB|CAT|CCL2|COL3A1|CTNNB1|CXCL1|CYP1A1|CYP1A2|CYP1B1|CYP2C11|CYP2C9|CYP3A23-3A1|CYP3A4|CYP8B1|FASN|FLT1|GCLC|GCLM|GPT|GSR|GSTM2|GSTM3|GSTM4|HMOX1|IL1B|IL6|MAP3K5|MMP2|MMP9|NFE2L2|SOD1|SPP1|THBS1|TNF|VEGFA|VIM	49.36	39
andrographolide	C030419	5508-58-7	Liver Neoplasms, Experimental	MESH:D008114	therapeutic	BBC3|BCL2|CCL20|CCND1|CDH1|CTNNB1|CYP1A2|CYP2A4|FAS|IL6|KDR|MAPK1|MAPK3|MMP2|MYC|RB1|SPP1|STAT3|TGFB1|TNF|TP53	47.43	17
andrographolide	C030419	5508-58-7	Pancreatic Neoplasms	MESH:D010190	therapeutic	CCL20|CDH1|CTNNB1|CXCL8|HIF1A|KDR|MMP2|MMP9|MYC|NFKBIA|PLAU|PPARG|RB1|STAT3|TGFB1|TNF|TP53	44.44	17
andrographolide	C030419	5508-58-7	Inflammation	MESH:D007249	therapeutic	CCL2|CXCL2|CXCL8|CYP3A23-3A1|DUSP10|EDN1|HMOX1|ICAM1|IL1B|IL6|MMP2|MMP9|MPO|PARP1|PPARG|SOD1|STAT3|TGFB1|TIMP1|TNF|TNFAIP3|VEGFA	35.46	52
andrographolide	C030419	5508-58-7	Carcinoma	MESH:D002277	therapeutic	BCL2|CCND1|CDH1|CDK4|FN1|HIF1A|KRT5|MYC|RB1|STAT3|TGFB1|TP53	24.7	13
andrographolide	C030419	5508-58-7	Osteosarcoma	MESH:D012516	therapeutic	CYP3A4|EZH2|JUN|MMP2|MYC|RB1|TP53|VEGFA	23.71	11
andrographolide	C030419	5508-58-7	Arthritis, Experimental	MESH:D001169	therapeutic	CAT|GSK3B|IL1B|IL6|MPO|STAT3|TNF|VEGFA	19.59	14
andrographolide	C030419	5508-58-7	Lung Diseases	MESH:D008171	therapeutic	CCN2|HIF1A|MPO|TGFB1|TNF|VEGFA	11.76	7
andrographolide	C030419	5508-58-7	Osteoporosis	MESH:D010024	therapeutic	COL1A1|COL1A2|IL6|TGFB1	7.55	4
andrographolide	C030419	5508-58-7	Airway Obstruction	MESH:D000402	therapeutic			1
andrographolide	C030419	5508-58-7	Heavy Metal Poisoning	MESH:D000075322	therapeutic			1
andrographolide	C030419	5508-58-7	Synovitis	MESH:D013585	therapeutic			1
andrographolide	C030419	5508-58-7	Breast Neoplasms	MESH:D001943		ACTA2|BAX|BCL2|BIRC5|CASP8|CAT|CCL20|CCND1|CCNE1|CDH1|CDH2|CTNNB1|CXCL2|CXCL8|CYP17A1|CYP1A1|CYP1B1|CYP3A4|DDIT3|EZH2|FASN|FLT1|FN1|FOS|GSK3B|HIF1A|HMOX1|HP|IL1B|IL6|JUN|KDR|KRT5|MAP2K7|MMP2|MMP9|NFE2L2|NFKBIA|NQO1|PARP1|RAF1|RB1|RELA|SNAI1|SPP1|STAT3|THBS1|TNF|TP53|VIM	112.63	71
andrographolide	C030419	5508-58-7	Prostatic Neoplasms	MESH:D011471		ABCC4|BAD|BAX|BCL2|BIRC5|CASP9|CBR1|CCND1|CDH1|CDKN1A|CTNNB1|CXCL8|CYP17A1|CYP1A1|CYP1B1|CYP3A4|EZH2|FASLG|GSK3B|GSTM3|HIF1A|HMOX1|HPGD|ICAM1|IL6|KEAP1|MAP2K6|MAPK3|MMP9|MPO|MYC|NFE2L2|NQO1|PARP1|PLAU|RAF1|RB1|STAT3|STEAP4|TAP1|TGFB1|TP53|VEGFA|VIM	98.16	64
andrographolide	C030419	5508-58-7	Diabetes Mellitus, Experimental	MESH:D003921		BAX|BCL2|CASP3|CAT|CCL20|CYP1A1|CYP2B10|CYP2B9|CYP3A11|EDN1|FAS|GSR|HMOX1|ICAM1|IL1B|IL6|INS1|MAP3K5|MMP2|MMP9|MPO|NQO1|PPARG|RELA|SOD1|TGFB1|TIMP1|TNF|TP53|VEGFA	93.55	29
andrographolide	C030419	5508-58-7	Reperfusion Injury	MESH:D015427		BCL2|CASP3|CASP8|CAT|CCL2|CDKN1A|CXCL1|CXCL2|CXCL8|EDN1|FOS|GPT|HMOX1|ICAM1|IL1B|IL6|JUN|KDR|MMP9|MPO|PARP1|PLAU|PPARG|RELA|SOD1|STAT3|THBS1|TNF|VIM	89.51	42
andrographolide	C030419	5508-58-7	Cholestasis, Extrahepatic	MESH:D001651		ACTA2|CCN2|COL1A1|COL3A1|FOS|IL1B|IL6|JUN|KEAP1|MAPK1|MAPK3|MMP2|MMP9|MPO|NFE2L2|RELA|TGFB1|TIMP1|TNF	86.62	3
andrographolide	C030419	5508-58-7	Cell Transformation, Neoplastic	MESH:D002471		BCL2|CAT|CCND1|CDH1|CTNNB1|CXCL8|EDN1|EZH2|FN1|FOS|GCLC|GSK3B|HIF1A|IL6|JUN|KRT5|MMP9|MYC|NFE2L2|PARP1|POR|RELA|SNAI1|SOD1|STAT3|TGFB1|TNFAIP3|TP53|VEGFA|VIM	82.47	37
andrographolide	C030419	5508-58-7	Carcinoma, Hepatocellular	MESH:D006528		BID|BIRC5|CASP8|CAT|CBR1|CCND1|CCNE1|CDK4|CEBPA|CEBPB|CTNNB1|CXCL8|CYP17A1|CYP1A1|CYP1A2|EZH2|FASN|FOS|HOTAIR|IL6|JUN|MMP2|MMP9|MPO|MYC|NFE2L2|NFKBIA|PARP1|PDGFB|PPARG|RB1|SOD1|TGFB1|TNF|TP53|VCAM1	76.77	47
andrographolide	C030419	5508-58-7	Brain Ischemia	MESH:D002545		BBC3|CASP3|CASP9|CAT|CCL2|CEBPB|HIF1A|ICAM1|IL1B|IL6|JUN|MAPK1|MAPK3|MMP9|MPO|NFKBIA|PARP1|PLAU|RB1|RELA|SOD1|STAT3|TNF|TP53	75.4	18
andrographolide	C030419	5508-58-7	Stomach Neoplasms	MESH:D013274		BID|BIRC5|BLVRB|CASP8|CCND1|CDH1|CDH2|CDK4|CDKN1A|CEBPB|CXCL8|HMOX1|HOTAIR|IL1B|IL6|JUN|MAPK1|MAPK3|MMP7|MYC|PLAU|PPARG|RELA|SNAI1|STAT3|TNF|TNFRSF9|TP53	67.55	34
andrographolide	C030419	5508-58-7	Lung Neoplasms	MESH:D008175		BIRC5|CASP8|CCN2|CCND1|CDKN1A|CTNNB1|CYP1A2|CYP1B1|FAS|FASLG|FOS|GCLC|HMOX1|IL1B|IL6|JUN|KDR|MAP2K7|MAPK1|MAPK3|MPO|MYC|MYO18B|PCNA|RAF1|SLC3A2|SPP1|TGFB1|TNF|TP53	66.3	38
andrographolide	C030419	5508-58-7	Colonic Neoplasms	MESH:D003110		ACTA2|BAX|BCL2|BIRC5|CBR1|CCL20|CCND1|CDKN1A|CTNNB1|ICAM1|IL1B|JUN|MAP2K6|MMP7|MMP9|MYC|PCNA|PPARG|RELA|S100A4|STAT3|TNF|TNFRSF9|TP53|VEGFA	64.13	32
andrographolide	C030419	5508-58-7	Disease Progression	MESH:D018450		ATF2|BCL2|BIRC3|CAT|CCND1|CCNE1|CDH1|CDH2|CEBPB|CTNNB1|FAS|FLT1|HIF1A|IL1B|KEAP1|MMP2|MMP9|MYC|NFE2L2|RELA|SOD1|TNF|TP53	62.81	23
andrographolide	C030419	5508-58-7	Neoplasm Metastasis	MESH:D009362		ABCC4|CAT|CCL20|CDH1|CDH2|CTNNB1|FLT1|IL6|MAPK1|MAPK3|MMP2|MMP9|MYC|NFE2L2|PLAU|RB1|S100A4|SLC7A11|SNAI1|SPP1|STAT3|TGFB1|TNF|TP53|VEGFA|VIM	61.88	37
andrographolide	C030419	5508-58-7	Neoplasm Invasiveness	MESH:D009361		CAT|CCL2|CDH1|CDH2|CTNNB1|CXCL8|FN1|HIF1A|HMOX1|IL1B|IL6|MAPK1|MAPK3|MMP2|MMP9|NFE2L2|PLAU|RELA|S100A4|SNAI1|STAT3|TGFB1|TIMP1|TNF|VIM	58.11	42
andrographolide	C030419	5508-58-7	Urinary Bladder Neoplasms	MESH:D001749		BCL2|BIRC3|CAT|CCND1|CCNE1|CDH1|CDKN1A|CXCL8|CYP17A1|FAS|GSK3B|HIF1A|MMP2|MMP9|MPO|MYC|NQO1|POR|RB1|SOD1|STAT3|TNF|TP53	56.74	21
andrographolide	C030419	5508-58-7	Diabetes Mellitus, Type 2	MESH:D003924		BAX|BCL2|BHMT|CASP3|CASP8|CAT|CYP1A2|CYP3A23-3A1|EDN1|FAS|GCLC|GCLM|HMOX1|HP|ICAM1|IL6|INS1|PPARG|RELA|SOD1|TGFB1|TIMP1|TNF	55.89	21
andrographolide	C030419	5508-58-7	Hypertension	MESH:D006973		BCL2|CAT|CCL2|CCN2|COL1A1|COL3A1|CXCL2|CYP1A1|EDN1|FN1|FOS|GCLC|GSK3B|HIF1A|HMOX1|HP|ICAM1|IL1B|IL6|JUN|MMP2|MMP9|NFE2L2|OLR1|PPARG|RELA|SOD1|TGFB1|TIMP1|TNF|TP53|VCAM1	55.76	45
andrographolide	C030419	5508-58-7	Adenocarcinoma	MESH:D000230		BCL2|BIRC5|CASP8|CCN2|CCND1|CEBPB|CTNNB1|CXCL8|IL1B|KDR|MYC|PCNA|PLAU|PPARG|RELA|SPP1|STAT3|TGFB1|TNF|TP53|VEGFA	53.15	17
andrographolide	C030419	5508-58-7	Carcinoma, Squamous Cell	MESH:D002294		BIRC5|CCL2|CCND1|CDH1|CEBPA|CXCL8|CYP1A2|CYP1B1|HDAC1|IL6|MAPK1|MAPK3|MMP9|MYC|NFE2L2|STAT3|TGFB1|TP53|VEGFA	51.52	16
andrographolide	C030419	5508-58-7	Ureteral Obstruction	MESH:D014517		ACTA2|CCL2|CCL20|CDH1|COL3A1|EDN1|FN1|MMP7|RELA|SMAD3|SNAI1|TGFB1	48.45	4
andrographolide	C030419	5508-58-7	Carcinoma, Non-Small-Cell Lung	MESH:D002289		BIRC5|CASP8|CAT|CXCL8|FASLG|GCLC|GSTM2|HIF1A|KEAP1|MMP9|MYC|NFE2L2|NQO1|RAF1|RB1|STAT3|TP53|VEGFA	47.35	19
andrographolide	C030419	5508-58-7	Heart Failure	MESH:D006333		CAT|CCL2|CCN2|CXCL2|CXCL8|EDN1|FASN|GSK3B|HIF1A|HMOX1|IL1B|IL6|MAP2K7|NFE2L2|OLR1|POR|PPARG|SCD1|SOD1|STAT3|TNF|TXNRD1|VEGFA	46.86	23
andrographolide	C030419	5508-58-7	Liver Cirrhosis, Alcoholic	MESH:D008104		BCL2|CAT|COL3A1|IL6|MMP2|MPO|RELA|SMAD3|TGFB1|TIMP1|TNF	45.54	2
andrographolide	C030419	5508-58-7	Myocardial Ischemia	MESH:D017202		CCL2|CCND1|CDH2|CES3|CTNNB1|CXCL2|EDN1|GCLC|GSTM2|HMOX1|ICAM1|IL1B|IL6|KDR|NFKBIA|TAP1|TNF|TXNRD1|VCAM1|VEGFA	45.47	11
andrographolide	C030419	5508-58-7	Pulmonary Disease, Chronic Obstructive	MESH:D029424		CCL2|CDKN1A|CXCL1|CXCL2|CXCL8|CYP1A1|CYP1A2|HMOX1|ICAM1|IL6|MMP9|TGFB1|TNF|TP53	44.68	14
andrographolide	C030419	5508-58-7	Ovarian Neoplasms	MESH:D010051		BIRC5|CCNE1|CDH1|CTNNB1|CXCL8|CYP1B1|EZH2|FASN|IL6|KDR|MAPK1|MAPK3|MYC|SOD1|STAT3|TP53|XIAP	43.06	19
andrographolide	C030419	5508-58-7	Oral Submucous Fibrosis	MESH:D009914		COL1A1|COL1A2|CXCL8|IL6|MMP2|MMP9|TGFB1|TIMP1|TNF	42.26	2
andrographolide	C030419	5508-58-7	Dermatitis, Contact	MESH:D003877		BCL2|CASP8|CCN2|CYP1A1|CYP1B1|DDIT3|GCLC|GSR|HMOX1|NQO1|SLC7A11|SOD1|TXNRD1|UGT1A6|VEGFA	41.26	1
andrographolide	C030419	5508-58-7	Calcinosis	MESH:D002114		CASP3|CCL2|COL1A1|IL1B|MMP2|MMP9|PDGFB|SPP1|TGFB1|TIMP1|TNF|TP53	40.73	7
andrographolide	C030419	5508-58-7	Myocardial Infarction	MESH:D009203		ACTA2|BAX|BCL2|CASP3|CAT|DDIT3|GCLC|GCLM|GSK3B|HP|ICAM1|IL1B|IL6|MMP2|MMP9|OLR1|PLAU|SOD1|TGFB1|TNF	40.65	25
andrographolide	C030419	5508-58-7	Colitis, Ulcerative	MESH:D003093		CASP3|CCL20|CDH1|CXCL8|HP|ICAM1|IL1B|MMP9|MPO|RELA|STAT3|TNF|VCAM1	38.49	13
andrographolide	C030419	5508-58-7	Asthma	MESH:D001249		BCL2|CAT|CCL2|EDN1|HMOX1|ICAM1|IL1B|IL6|MMP9|NQO1|PARP1|PLAU|SOD1|TGFB1|TNF|VEGFA	37.24	24
andrographolide	C030419	5508-58-7	Fibrosis	MESH:D005355		ACTA2|CDH1|CEBPB|COL1A1|COL1A2|COL3A1|CTNNB1|HMOX1|IL1B|MAP2K7|PDGFB|STAT3|TGFB1|THBS1|TNF|VIM	35.84	19
andrographolide	C030419	5508-58-7	Acute Lung Injury	MESH:D055371		CASP3|CAT|CXCL2|EDN1|FAS|FASLG|ICAM1|IL1B|IL6|NFE2L2|PPARG|TGFB1|TNF	35	10
andrographolide	C030419	5508-58-7	Arthritis, Rheumatoid	MESH:D001172		ABCC4|CAT|CCN2|CXCL2|CXCL8|FASLG|HDAC1|IL1B|IL6|MMP2|MPO|NFKBIE|TNF|TNFAIP3|VEGFA	34.29	20
andrographolide	C030419	5508-58-7	Cardiomyopathies	MESH:D009202		CAT|CBR1|CYP2C9|EDN1|FAS|FASLG|IL1B|IL6|MAP3K5|MAPK1|MAPK3|OLR1|PARP1|STAT3|TNF|TP53	34.26	16
andrographolide	C030419	5508-58-7	Thyroid Neoplasms	MESH:D013964		CCL2|CCND1|CTNNB1|CXCL8|HIF1A|HPGD|IL1B|IL6|MAPK1|PPARG|TNF|TP53	34.1	8
andrographolide	C030419	5508-58-7	Obesity	MESH:D009765		CCL2|CEBPA|CYP1B1|DDIT3|FASN|FOS|HMOX1|ICAM1|IL6|MMP9|NQO1|PARP1|PPARG|SCD1|SOD1|TNF	33.76	19
andrographolide	C030419	5508-58-7	Cerebral Hemorrhage	MESH:D002543		BAX|BCL2|CASP3|CASP8|FLT1|HMOX1|KDR|MMP2|MMP9|PLAU|SPP1|VEGFA	33.09	16
andrographolide	C030419	5508-58-7	Cholestasis	MESH:D002779		CAT|CXCL2|CXCL8|CYP1A2|CYP2B10|CYP3A11|CYP8B1|ICAM1|IL6|NFE2L2|NQO1|RELA|SNAI1|TNF|VCAM1|VIL1	32.46	6
andrographolide	C030419	5508-58-7	Brain Injuries, Traumatic	MESH:D000070642		ICAM1|IL1B|MMP9|MPO|PARP1|RELA|TNF	31.82	3
andrographolide	C030419	5508-58-7	Acute Kidney Injury	MESH:D058186		BAX|CYP2C9|CYP3A23-3A1|EDN1|GSK3B|GSTM2|HMOX1|HP|IL6|MPO|NFE2L2|NQO1|PPARG|SOD1|SPP1|TGFB1|TNF|TP53|VEGFA	31.37	18
andrographolide	C030419	5508-58-7	Infarction, Middle Cerebral Artery	MESH:D020244		CCL2|CXCL2|EDN1|FOS|ICAM1|IL1B|IL6|MMP9|PLAU|STAT3	31.26	9
andrographolide	C030419	5508-58-7	Mesothelioma, Malignant	MESH:D000086002		BCL2|CDKN1A|CTNNB1|CXCL13|CXCL8|FN1|IL6|PARP1|RAF1|TP53|VIM	30.81	9
andrographolide	C030419	5508-58-7	Psoriasis	MESH:D011565		CAT|IL1B|IL6|NFKBIA|PCNA|PPARG|STAT3|TNF|TNFAIP3|TP53|VEGFA	30.64	9
andrographolide	C030419	5508-58-7	Atherosclerosis	MESH:D050197		CCL2|FASLG|HP|ICAM1|IL6|MPO|PARP1|PPARG|SOD1|STAT3|TNF|VCAM1|VEGFA	29.62	11
andrographolide	C030419	5508-58-7	Disease Models, Animal	MESH:D004195		CDH2|CTNNB1|FAS|FASN|FOS|IL1B|MAPK1|MAPK3|MMP9|MYC|NFE2L2|SOD1|STAT3|TIMP1|TNF|VIM	29.27	22
andrographolide	C030419	5508-58-7	Non-alcoholic Fatty Liver Disease	MESH:D065626		CAT|CYP17A1|CYP1A2|FAS|GPT|IL1B|NFE2L2|NQO1|PPARG|TGFB1|TNF|TRIB3	29.06	9
andrographolide	C030419	5508-58-7	Radiation Injuries, Experimental	MESH:D011833		HIF1A|IL1B|MAPK1|MAPK3|PCNA|SOD1|TNF	28.82	4
andrographolide	C030419	5508-58-7	Squamous Cell Carcinoma of Head and Neck	MESH:D000077195		CASP8|CCNA2|CCND1|CCNE1|CDK2|CDK4|CTNNB1|STAT3|TP53	28.75	7
andrographolide	C030419	5508-58-7	Wounds and Injuries	MESH:D014947		CXCL1|CXCL2|HMOX1|ICAM1|IL6|MPO|SPP1|TNF	28.05	3
andrographolide	C030419	5508-58-7	Hemangiosarcoma	MESH:D006394		CCND1|CTNNB1|FLT1|JUN|KDR|MYC|TP53|VEGFA	27.89	3
andrographolide	C030419	5508-58-7	Mammary Neoplasms, Experimental	MESH:D008325		CCND1|CDH1|CDK4|FN1|HMOX1|KRT5|MAP2K7|MMP2|MMP9|RB1|SPP1|STAT3|XIAP	27.09	10
andrographolide	C030419	5508-58-7	Myocardial Reperfusion Injury	MESH:D015428		BAX|CASP3|CASP8|CASP9|CAT|CCL2|EDN1|HIF1A|ICAM1|VEGFA|XIAP	26.94	8
andrographolide	C030419	5508-58-7	Hypersensitivity	MESH:D006967		CCL2|CCL20|CXCL1|CYP1A1|HP|IL1B|IL6|MAP2K6|SPP1|TGFB1|TNF	26.55	7
andrographolide	C030419	5508-58-7	Esophageal Neoplasms	MESH:D004938		ADH7|BAX|BBC3|BCL2|CASP8|CCND1|CXCL2|KDR|TP53|XIAP	26.03	10
andrographolide	C030419	5508-58-7	Ischemia	MESH:D007511		ACTA2|BAX|HMOX1|IL6|PCNA|PLAU|PPARG|S100A4|SOD1|TP53	25.83	10
andrographolide	C030419	5508-58-7	Subarachnoid Hemorrhage	MESH:D013345		CASP3|EDN1|IL1B|IL6|MMP9|PPARG|RELA|TNF	25.76	4
andrographolide	C030419	5508-58-7	Fatty Liver	MESH:D005234		BIRC3|CAT|CCL2|CEBPB|COL3A1|CXCL8|CYP1B1|DDIT3|GPT|MYC|NFE2L2|SCD1|SOD1|TNF	25.47	13
andrographolide	C030419	5508-58-7	Melanoma	MESH:D008545		CASP8|CDK2|CYP1B1|FASLG|FASN|FLT1|MAP3K5|NFKBIE|PARP1|PPARG|S100A4|TNF|TP53	24.94	23
andrographolide	C030419	5508-58-7	Alzheimer Disease	MESH:D000544		BAX|BCL2|CASP3|GSK3B|HMOX1|IL1B|MPO|PLAU|PPARG|TNF|VEGFA	24.64	12
andrographolide	C030419	5508-58-7	Brain Injuries	MESH:D001930		CCL2|CEBPB|FOS|GSK3B|IL1B|IL6|JUN|MMP9|MPO|PARP1|TNF|VEGFA	24.59	8
andrographolide	C030419	5508-58-7	Shock, Hemorrhagic	MESH:D012771		CXCL1|CXCL2|ICAM1|IL6|MPO|TNF	24.36	1
andrographolide	C030419	5508-58-7	Endometrial Neoplasms	MESH:D016889		BIRC5|CCL2|CCND1|CDH1|CXCL8|EZH2|MYC|NFE2L2|VEGFA	24.33	8
andrographolide	C030419	5508-58-7	Hepatitis, Chronic	MESH:D006521		ACTA2|CASP3|CAT|SMAD2|SOD1|STAT3|TGFB1	24.32	2
andrographolide	C030419	5508-58-7	Uterine Cervical Neoplasms	MESH:D002583		BIRC5|CASP8|CCND1|CTNNB1|HOTAIR|MYC|STAT3|VEGFA	24	4
andrographolide	C030419	5508-58-7	Liver Neoplasms	MESH:D008113		CCND1|CDKN1A|CTNNB1|CXCL1|EGLN3|HMOX1|JUN|MYC|NFE2L2|PPARG|RAF1|STAT3|TNF|TP53	23.81	16
andrographolide	C030419	5508-58-7	Neoplasms, Experimental	MESH:D009374		CCND1|CDH1|CDK4|CTNNB1|HIF1A|NQO1|PCNA|RB1|RELA|SPP1|STAT3|TNF|VEGFA	23.68	13
andrographolide	C030419	5508-58-7	Copper-Overload Cirrhosis	MESH:C566858		ACTA2|CASP3|SMAD2|STAT3|TGFB1	23.41	1
andrographolide	C030419	5508-58-7	Heart Valve Diseases	MESH:D006349		CASP3|CCL2|COL1A1|COL1A2|IL1B|SPP1|TIMP1	23.03	2
andrographolide	C030419	5508-58-7	Aortic Valve Insufficiency	MESH:D001022		CCN2|COL1A1|COL3A1|FN1|TGFB1|TIMP1	22.91	1
andrographolide	C030419	5508-58-7	Arthritis, Juvenile	MESH:D001171		CXCL1|DDIT3|FOS|JUN|MAPK1|OLR1|SMAD3|STAT3|THBS1	22.74	1
andrographolide	C030419	5508-58-7	Spinal Cord Injuries	MESH:D013119		CASP3|DDIT3|HIF1A|PARP1|SOD1|SQSTM1|VEGFA	22.65	5
andrographolide	C030419	5508-58-7	Kidney Failure, Chronic	MESH:D007676		CAT|CBR1|CCL2|FASN|HMOX1|IL6|RELA|TGFB1|TNF	22.61	6
andrographolide	C030419	5508-58-7	Autoimmune Diseases	MESH:D001327		COL1A1|FAS|HP|IL6|PECAM1|STAT3|TIMP1|TNFAIP3	22.49	9
andrographolide	C030419	5508-58-7	Diabetic Nephropathies	MESH:D003928		CCL2|CDKN1A|FN1|KDR|NFE2L2|PPARG|RELA|TGFB1|VEGFA	22.32	9
andrographolide	C030419	5508-58-7	Osteoarthritis	MESH:D010003		COL1A2|CXCL2|IL1B|PPARG|S100A4|SMAD3|TGFB1|TXNRD1|VIM	22.09	9
andrographolide	C030419	5508-58-7	Esophageal Squamous Cell Carcinoma	MESH:D000077277		BLVRB|CCND1|CDKN1A|FASN|HIF1A|NFE2L2|RB1|TP53	21.58	5
andrographolide	C030419	5508-58-7	Heat Stroke	MESH:D018883		FOS|IL1B|IL6|JUN|RELA|TNF	21.54	2
andrographolide	C030419	5508-58-7	Autism Spectrum Disorder	MESH:D000067877		CBR1|CBR3|CES3|CYP1A1|CYP1A2|CYP2C9|FLT1|NQO1|SLC1A4|SLC3A2|TXNRD1|UGT1A6	21.23	1
andrographolide	C030419	5508-58-7	Cardiomegaly	MESH:D006332		CEBPB|CYP1A1|CYP1B1|CYP2C11|EDN1|GSK3B|HIF1A|HMOX1|IL1B|STAT3|TNF	20.98	12
andrographolide	C030419	5508-58-7	Diabetic Angiopathies	MESH:D003925		CASP3|FASLG|HMOX1|HP|RELA|THBS1	20.91	3
andrographolide	C030419	5508-58-7	Diabetes Mellitus, Type 1	MESH:D003922		CAT|CCL20|DDIT3|HP|IL6|STAT3|TNF	20.84	7
andrographolide	C030419	5508-58-7	Pneumonia	MESH:D011014		CCL2|CCL20|CXCL1|HMOX1|IL1B|IL6|PARP1|SPP1|TGFB1|TNF	20.73	5
andrographolide	C030419	5508-58-7	Crohn Disease	MESH:D003424		CCL2|FN1|IL6|PPARG|RELA|SMAD3|TNF	20.56	5
andrographolide	C030419	5508-58-7	Status Epilepticus	MESH:D013226		CASP3|CASP8|CAT|CCL2|CDH2|FOS|HMOX1|JUN|TNF|VEGFA	20.51	16
andrographolide	C030419	5508-58-7	Carotid Artery Diseases	MESH:D002340		CCL2|FASLG|HMOX1|PLAU|TP53	20.21	5
andrographolide	C030419	5508-58-7	Keratosis	MESH:D007642		CAT|KEAP1|MPO|NFE2L2|TP53	19.95	4
andrographolide	C030419	5508-58-7	Pulmonary Emphysema	MESH:D011656		HMOX1|MMP2|MMP9|TGFB1|TNF	19.7	3
andrographolide	C030419	5508-58-7	Glomerulosclerosis, Focal Segmental	MESH:D005923		ACTA2|CCN2|EDN1|FN1|PCNA|SPP1|TGFB1	19.5	5
andrographolide	C030419	5508-58-7	Sepsis	MESH:D018805		CASP3|IL1B|IL6|MAPK1|MAPK3|MMP9|TGFB1|TNF	19.43	5
andrographolide	C030419	5508-58-7	Cardiotoxicity	MESH:D066126		CAT|CCL2|CXCL8|FAS|FASLG|IL1B|TNF|TP53	19.37	5
andrographolide	C030419	5508-58-7	Precancerous Conditions	MESH:D011230		CAT|CCND1|CDH1|CEBPA|CISH|IL6|MAP2K7|MPO|STAT3|VEGFA	19.35	7
andrographolide	C030419	5508-58-7	Brain Neoplasms	MESH:D001932		CCND1|CDK4|CYP2C9|PCNA|RELA|SPP1|VEGFA	19.27	4
andrographolide	C030419	5508-58-7	Hernia, Diaphragmatic	MESH:D006548		EDN1|ICAM1|IL6|TGFB1|TNF|VCAM1	19.19	7
andrographolide	C030419	5508-58-7	Amyotrophic lateral sclerosis 1	MESH:C531617		FOS|SNAI1|SOD1|TNF|VIM|XIAP	19.09	20
andrographolide	C030419	5508-58-7	Schizophrenia	MESH:D012559		CCL2|COL3A1|GSK3B|HP|IL1B|IL6|KDR|THBS1|TNF|TP53	19.01	8
andrographolide	C030419	5508-58-7	Trigeminal Neuralgia	MESH:D014277		FOS|IL1B|MAPK1|MAPK3|TNF	18.83	1
andrographolide	C030419	5508-58-7	Nerve Degeneration	MESH:D009410		BAX|BCL2|CASP3|CDH1|CDH2|CTNNB1|DDC|MAPK1|MAPK3|PPARG|SOD1|TNF	18.79	15
andrographolide	C030419	5508-58-7	Skin Neoplasms	MESH:D012878		CASP8|CEBPA|FLT1|HIF1A|MMP9|NFE2L2|RELA|TGFB1|TP53	18.77	8
andrographolide	C030419	5508-58-7	Glioblastoma	MESH:D005909		CXCL8|FN1|HIF1A|IL1B|MMP2|MMP9|MYC|VEGFA	18.72	5
andrographolide	C030419	5508-58-7	Abortion, Spontaneous	MESH:D000022		COL1A1|COL1A2|CYP1A1|FN1|IL1B|IL6|MMP7|TGFB1	18.62	3
andrographolide	C030419	5508-58-7	Retinal Diseases	MESH:D012164		HMOX1|ICAM1|MMP9|PDGFB|TNF|VEGFA|VIM	18.57	3
andrographolide	C030419	5508-58-7	Infertility, Female	MESH:D007247		CCN2|CEBPA|CEBPB|CYP17A1|MAPK1|MAPK3|TP53	18.37	4
andrographolide	C030419	5508-58-7	Osteoporosis, Postmenopausal	MESH:D015663		CAT|IL1B|IL6|TGFB1|TNF	18.27	3
andrographolide	C030419	5508-58-7	Leishmaniasis, Cutaneous	MESH:D016773		CCL2|CXCL8|IL1B|MMP2|TNF	18.11	2
andrographolide	C030419	5508-58-7	Uremia	MESH:D014511		FLT1|ICAM1|KDR|SPP1|TGFB1|VCAM1	17.8	2
andrographolide	C030419	5508-58-7	Marfan Syndrome	MESH:D008382		CAT|MMP2|MMP9|SOD1	17.46	2
andrographolide	C030419	5508-58-7	Berylliosis	MESH:D001607		GCLM|IL6|TGFB1|TNF	17.43	7
andrographolide	C030419	5508-58-7	Severe Acute Respiratory Syndrome	MESH:D045169		CCL2|MAPK1|MAPK3|RELA|VIM	17.2	3
andrographolide	C030419	5508-58-7	Liver Diseases	MESH:D008107		ACTA2|CCL2|COL3A1|CYP1A2|GPT|HMOX1|MMP9|NQO1|SOD1|TNF	17.11	12
andrographolide	C030419	5508-58-7	Drug-Related Side Effects and Adverse Reactions	MESH:D064420		ABCC4|CCL2|CXCL8|CYP1A2|CYP2C9|HMOX1|HP|IL6|NFE2L2|SOD1|SPP1|TNF|VEGFA	17.09	11
andrographolide	C030419	5508-58-7	Parkinson Disease	MESH:D010300		DDC|EDN1|HMOX1|IL6|MAP3K5|MTA1|NQO1|SOD1|TNF	16.89	9
andrographolide	C030419	5508-58-7	Carcinoma, Ductal	MESH:D044584		CDH1|HIF1A|MYC|TP53	16.85	2
andrographolide	C030419	5508-58-7	Nephrosclerosis	MESH:D009400		ACTA2|COL1A1|COL3A1|S100A4|TGFB1	16.83	1
andrographolide	C030419	5508-58-7	Glomerulonephritis	MESH:D005921		CCL2|CXCL8|FAS|IL1B|IL6|PPARG|TNF	16.78	5
andrographolide	C030419	5508-58-7	Leishmaniasis, Visceral	MESH:D007898		CXCL8|HMOX1|IL1B|IL6|TNF	16.78	4
andrographolide	C030419	5508-58-7	Stroke	MESH:D020521		EDN1|ICAM1|IL1B|IL6|PLAU|SOD1|TGFB1|TNF	16.63	6
andrographolide	C030419	5508-58-7	Diabetic Retinopathy	MESH:D003930		CASP3|ICAM1|SOD1|THBS1|VEGFA	16.56	7
andrographolide	C030419	5508-58-7	Hepatolenticular Degeneration	MESH:D006527		BHMT|CXCL8|IL6|TIMP1|TNF	16.56	3
andrographolide	C030419	5508-58-7	Mammary Neoplasms, Animal	MESH:D015674		CCND1|CDH1|CDK4|FN1|INS1|KRT5|RB1|STAT3	16.31	5
andrographolide	C030419	5508-58-7	Carcinoma, Ovarian Epithelial	MESH:D000077216		CCN2|CYP3A4|FOS|RAF1|TP53	16.22	4
andrographolide	C030419	5508-58-7	Precursor Cell Lymphoblastic Leukemia-Lymphoma	MESH:D054198		BAX|CASP8|CYP1A2|CYP1B1|NQO1|RB1|TP53	16.03	6
andrographolide	C030419	5508-58-7	Lung Injury	MESH:D055370		CCL2|CYP1A1|CYP1A2|HMOX1|IL6|PARP1|POR|TNF	15.91	9
andrographolide	C030419	5508-58-7	COVID-19	MESH:D000086382		CCL2|CXCL8|IL1B|IL6|PLSCR1|TNF	15.85	6
andrographolide	C030419	5508-58-7	Multiple Sclerosis	MESH:D009103		CCL20|FASLG|ICAM1|IL1B|TNFAIP3|VCAM1	15.55	5
andrographolide	C030419	5508-58-7	Asbestosis	MESH:D001195		DDIT3|IL1B|SPP1|TNF	15.01	5
andrographolide	C030419	5508-58-7	Neuroblastoma	MESH:D009447		BIRC3|IL1B|MMP9|MYC|RELA|TNF	14.97	2
andrographolide	C030419	5508-58-7	Genetic Predisposition to Disease	MESH:D020022		CAT|CYP17A1|IL1B|MYO18B|SOD1	14.95	4
andrographolide	C030419	5508-58-7	Osteochondrodysplasias	MESH:D010009		BCL2|FLT1|KDR|VEGFA	14.9	2
andrographolide	C030419	5508-58-7	Protein Deficiency	MESH:D011488		CAT|GSR|SOD1	14.8	2
andrographolide	C030419	5508-58-7	Burns	MESH:D002056		IL1B|IL6|MPO|TNF	14.64	3
andrographolide	C030419	5508-58-7	Diabetic Neuropathies	MESH:D003929		CASP3|CAT|MMP2|MMP9|TGFB1	14.5	4
andrographolide	C030419	5508-58-7	Pleurisy	MESH:D010998		ICAM1|IL1B|IL6|TNF	14.48	2
andrographolide	C030419	5508-58-7	Idiopathic Pulmonary Fibrosis	MESH:D054990		HIF1A|PLAU|STAT3|TNF	14.39	4
andrographolide	C030419	5508-58-7	Autoimmune Lymphoproliferative Syndrome	MESH:D056735		CASP8|FAS|FASLG	14.38	4
andrographolide	C030419	5508-58-7	Nephrosis	MESH:D009401		DDIT3|EDN1|ICAM1|SOD1|VIM	14.37	5
andrographolide	C030419	5508-58-7	Carcinoma, Renal Cell	MESH:D002292		BIRC5|CNN2|FLT1|IL6|KEAP1|RELA|TP53	14.33	9
andrographolide	C030419	5508-58-7	Endometriosis	MESH:D004715		ABCC4|ACTA2|ANKRD1|CXCL13|FOS|HDAC1|MTA1	14.3	5
andrographolide	C030419	5508-58-7	Head and Neck Neoplasms	MESH:D006258		BCL2|CEBPA|MAPK1|MAPK3|VEGFA	14.28	4
andrographolide	C030419	5508-58-7	Ventricular Remodeling	MESH:D020257		CTNNB1|NFE2L2|SMAD2|SMAD3|TGFB1	14.23	3
andrographolide	C030419	5508-58-7	Cardiomyopathy, Dilated	MESH:D002311		CTNNB1|FAS|FASLG|FASN|RAF1|TNFRSF9	14.19	5
andrographolide	C030419	5508-58-7	Osteoarthritis, Spine	MESH:D055013		CXCL8|IL6|TNF	14.17	1
andrographolide	C030419	5508-58-7	Dermatitis, Allergic Contact	MESH:D017449		BCL2|CASP8|CISH|CXCL2|CYP1A1|NFE2L2|SPP1|TNF	14.09	7
andrographolide	C030419	5508-58-7	Vascular System Injuries	MESH:D057772		HMOX1|NFE2L2|SPP1|TNF	14.06	2
andrographolide	C030419	5508-58-7	Anemia, Sickle Cell	MESH:D000755		HP|NFE2L2|TNF|VCAM1	13.97	4
andrographolide	C030419	5508-58-7	Pre-Eclampsia	MESH:D011225		CEBPA|EDN1|FLT1|HMOX1|PPARG	13.87	6
andrographolide	C030419	5508-58-7	Lymphoma, Large B-Cell, Diffuse	MESH:D016403		BCL2|CAT|EZH2|FAS|MYC	13.8	4
andrographolide	C030419	5508-58-7	Acute Coronary Syndrome	MESH:D054058		FASN|IL6|MMP9|TNF|VIM	13.71	3
andrographolide	C030419	5508-58-7	HIV Wasting Syndrome	MESH:D019247		IL1B|IL6|TNF	13.7	1
andrographolide	C030419	5508-58-7	Lymphoma, T-Cell, Cutaneous	MESH:D016410		BAX|FAS|TNFAIP3|TP53	13.7	2
andrographolide	C030419	5508-58-7	Medulloblastoma	MESH:D008527		CCNE1|CTNNB1|MYC|S100A4|STAT3	13.68	5
andrographolide	C030419	5508-58-7	Liver Cirrhosis, Biliary	MESH:D008105		HIF1A|KEAP1|NFE2L2|RELA|TGFB1	13.66	2
andrographolide	C030419	5508-58-7	Hypertrophy, Left Ventricular	MESH:D017379		COL1A1|COL3A1|CTNNB1|EDN1|FN1|MYC	13.53	5
andrographolide	C030419	5508-58-7	Neurodegenerative Diseases	MESH:D019636		GSR|GSTM2|GSTM4|HMOX1|IL6|VIM	13.33	5
andrographolide	C030419	5508-58-7	Carcinoma, Basal Cell	MESH:D002280		IL6|KRT5|RB1|TP53	13.24	7
andrographolide	C030419	5508-58-7	Hyperalgesia	MESH:D006930		CCL2|CXCL8|EDN1|FOS|IL1B|IL6|MAPK1|MAPK3|RAF1|TNF	13.11	17
andrographolide	C030419	5508-58-7	Recurrence	MESH:D012008		CCNE1|CTNNB1|CXCL13|FLT1|MMP7	12.92	6
andrographolide	C030419	5508-58-7	Aortic Diseases	MESH:D001018		CAT|MMP2|MMP9|SOD1	12.89	2
andrographolide	C030419	5508-58-7	Hepatitis, Autoimmune	MESH:D019693		CCL2|CXCL1|IL6|TGFB1	12.89	1
andrographolide	C030419	5508-58-7	Multiple Myeloma	MESH:D009101		BCL2|CCL2|CCND1|IL6|NQO1|PARP1	12.86	9
andrographolide	C030419	5508-58-7	Glioma	MESH:D005910		CAT|RAF1|SOD1|SPP1|TNF|TP53	12.83	9
andrographolide	C030419	5508-58-7	Triple Negative Breast Neoplasms	MESH:D064726		CCL2|CDK2|CDK4|CXCL8	12.82	2
andrographolide	C030419	5508-58-7	Kidney Neoplasms	MESH:D007680		CCND1|CYP1A1|MAPK1|MAPK3|RAF1|TNFRSF9	12.76	4
andrographolide	C030419	5508-58-7	Colitis	MESH:D003092		HMOX1|IL1B|IL6|MPO|RELA|TNF	12.68	5
andrographolide	C030419	5508-58-7	Aortic Aneurysm, Thoracic	MESH:D017545		ACTA2|MMP2|MMP9	12.63	2
andrographolide	C030419	5508-58-7	Arsenic Poisoning	MESH:D020261		CCL20|CXCL2|IL1B|TNF|TP53	12.6	3
andrographolide	C030419	5508-58-7	Mesothelioma	MESH:D008654		CAT|CDH1|MYO18B|SPP1|TXNRD1	12.59	6
andrographolide	C030419	5508-58-7	Pregnancy Complications, Cardiovascular	MESH:D011249		FAS|IL6|TNF	12.51	1
andrographolide	C030419	5508-58-7	Premature Birth	MESH:D047928		CAT|EDN1|IL6|MMP9|TNF	12.39	4
andrographolide	C030419	5508-58-7	Pneumonia, Pneumococcal	MESH:D011018		CXCL8|MAPK1|MAPK3	12.25	1
andrographolide	C030419	5508-58-7	Mouth Neoplasms	MESH:D009062		ADH7|CCL2|CYP1B1|ICAM1|TP53	12.22	5
andrographolide	C030419	5508-58-7	Ceroid Lipofuscinosis, Neuronal, 6	MESH:C566627		GSK3B|MAPK1|MAPK3	12.08	1
andrographolide	C030419	5508-58-7	Hepatic Insufficiency	MESH:D048550		KEAP1|NFE2L2|RELA|TGFB1	11.92	1
andrographolide	C030419	5508-58-7	Carcinoma, Transitional Cell	MESH:D002295		CCND1|CDKN1A|PLAU|TNF|TP53	11.45	5
andrographolide	C030419	5508-58-7	Osteogenesis imperfecta, type 2A	MESH:C536042		COL1A1|COL1A2	11.45	1
andrographolide	C030419	5508-58-7	Osteogenesis imperfecta, type 3	MESH:C536044		COL1A1|COL1A2	11.45	1
andrographolide	C030419	5508-58-7	Osteogenesis Imperfecta, Type IV	MESH:C000631847		COL1A1|COL1A2	11.45	1
andrographolide	C030419	5508-58-7	Retinal Detachment	MESH:D012163		CASP3|CASP9|HP	11.4	2
andrographolide	C030419	5508-58-7	Silicosis	MESH:D012829		CCL2|IL1B|JUN	11.33	3
andrographolide	C030419	5508-58-7	Warfarin Sensitivity	MESH:C567080		CYP2C9|NQO1	11.33	1
andrographolide	C030419	5508-58-7	Respiratory Distress Syndrome	MESH:D012128		CCL2|CES3|EDN1|S100A4|TIMP1	11.3	2
andrographolide	C030419	5508-58-7	Carcinoma, Small Cell	MESH:D018288		BIRC5|RB1|TP53	11.27	3
andrographolide	C030419	5508-58-7	Kidney Diseases	MESH:D007674		ACTA2|CDH1|CDKN1A|EDN1|MPO|NFE2L2|NQO1|PARP1|SPP1|TGFB1|VIM	11.21	14
andrographolide	C030419	5508-58-7	Pleural Diseases	MESH:D010995		CCL2|IL6|TGFB1	11.16	3
andrographolide	C030419	5508-58-7	Inflammatory Bowel Diseases	MESH:D015212		ICAM1|IL6|TGFB1|TNF	11.11	5
andrographolide	C030419	5508-58-7	Diabetes Complications	MESH:D048909		ABCC4|HIF1A|HP|VEGFA	11.09	3
andrographolide	C030419	5508-58-7	Hemolytic-Uremic Syndrome	MESH:D006463		IL1B|IL6|NQO1|TNF	11.09	2
andrographolide	C030419	5508-58-7	Adrenal Gland Neoplasms	MESH:D000310		CTNNB1|RB1|TP53	10.97	1
andrographolide	C030419	5508-58-7	Intestinal Neoplasms	MESH:D007414		BAX|BCL2|CDKN1A|CTNNB1	10.94	4
andrographolide	C030419	5508-58-7	Ureteral Calculi	MESH:D014514		CAT|GSR|SOD1	10.92	1
andrographolide	C030419	5508-58-7	Amyotrophic Lateral Sclerosis	MESH:D000690		GSR|NFE2L2|SOD1|SQSTM1|TP53	10.86	40
andrographolide	C030419	5508-58-7	Asthma, Occupational	MESH:D059366		CDH17|TGFB1|TNF	10.74	2
andrographolide	C030419	5508-58-7	Down Syndrome	MESH:D004314		CXCL8|GSTM2|SOD1	10.73	3
andrographolide	C030419	5508-58-7	Gallbladder Neoplasms	MESH:D005706		BCL2|KEAP1|TP53	10.67	4
andrographolide	C030419	5508-58-7	Barrett Esophagus	MESH:D001471		CXCL8|PPARG|RELA	10.62	1
andrographolide	C030419	5508-58-7	Malaria	MESH:D008288		CISH|HP|ICAM1|TNF	10.62	3
andrographolide	C030419	5508-58-7	Skin Diseases	MESH:D012871		CCL20|CXCL2|IL1B|IL6|SCD1|TNF	10.56	3
andrographolide	C030419	5508-58-7	Urticaria	MESH:D014581		ICAM1|IL1B|MPO|TGFB1|TNF|VCAM1	10.54	5
andrographolide	C030419	5508-58-7	Insulin Resistance	MESH:D007333		CCL2|HMOX1|INS1|PPARG|SCD1|TNF|TRIB3	10.52	11
andrographolide	C030419	5508-58-7	Hernias, Diaphragmatic, Congenital	MESH:D065630		CCL2|CCN2|STAT3	10.49	4
andrographolide	C030419	5508-58-7	Lymphoma, Mantle-Cell	MESH:D020522		CCND1|CTNNB1|GSK3B	10.48	3
andrographolide	C030419	5508-58-7	Muscular Atrophy	MESH:D009133		CTNNB1|GSK3B|SOD1|TNF	10.46	4
andrographolide	C030419	5508-58-7	Occupational Diseases	MESH:D009784		CYP1A1|MPO|NQO1|TGFB1	10.45	6
andrographolide	C030419	5508-58-7	Myelodysplastic Syndromes	MESH:D009190		EZH2|HDAC1|MYC|TP53	10.42	4
andrographolide	C030419	5508-58-7	Mitochondrial Myopathies	MESH:D017240		IL1B|IL6|TNF	10.39	1
andrographolide	C030419	5508-58-7	Lymphomatoid Papulosis	MESH:D017731		FAS|TGFB1	10.38	1
andrographolide	C030419	5508-58-7	Sezary Syndrome	MESH:D012751		MAPK1|RB1|TP53	10.29	2
andrographolide	C030419	5508-58-7	Bone Neoplasms	MESH:D001859		MMP2|MMP9|PLAU	10.19	1
andrographolide	C030419	5508-58-7	Cardiomyopathy, Hypertrophic	MESH:D002312		FASN|MYC|RAF1|TP53	10.14	4
andrographolide	C030419	5508-58-7	Adrenocortical Carcinoma	MESH:D018268		CTNNB1|RB1|TP53	10.05	3
andrographolide	C030419	5508-58-7	Coronavirus Infections	MESH:D018352		CCL2|MAPK1|MAPK3	10.02	1
andrographolide	C030419	5508-58-7	Acromicric dysplasia	MESH:C535662		SMAD2|TGFB1	9.98	1
andrographolide	C030419	5508-58-7	Lymphoma, Follicular	MESH:D008224		BCL2|EZH2|TNFAIP3	9.87	3
andrographolide	C030419	5508-58-7	Urologic Neoplasms	MESH:D014571		CCND1|TP53|VEGFA	9.87	3
andrographolide	C030419	5508-58-7	Edema	MESH:D004487		CASP3|CASP8|CASP9|CAT|CXCL8|GSR|IL6|MAP2K6|TNF	9.83	2
andrographolide	C030419	5508-58-7	Respiratory Hypersensitivity	MESH:D012130		CXCL1|IL6|TNF|VEGFA	9.81	3
andrographolide	C030419	5508-58-7	Behcet Syndrome	MESH:D001528		CAT|CXCL8|ICAM1	9.79	2
andrographolide	C030419	5508-58-7	Precursor B-Cell Lymphoblastic Leukemia-Lymphoma	MESH:D015452		CCN2|STAT3|TDO2	9.75	3
andrographolide	C030419	5508-58-7	Hypertension, Pulmonary	MESH:D006976		CCL2|CXCL8|EDN1|HIF1A|TNF	9.72	9
andrographolide	C030419	5508-58-7	Infertility, Male	MESH:D007248		BAX|BCL2|CYP17A1|CYP1A1|TP53	9.71	4
andrographolide	C030419	5508-58-7	Hypoglycemia	MESH:D007003		GSR|IL1B|INS1|TNF	9.64	7
andrographolide	C030419	5508-58-7	Nasopharyngeal Carcinoma	MESH:D000077274		CCND1|MMP2|TP53	9.62	3
andrographolide	C030419	5508-58-7	Adenocarcinoma, Clear Cell	MESH:D018262		BCL2|TP53	9.58	1
andrographolide	C030419	5508-58-7	Adenoma	MESH:D000236		BCL2|CTNNB1|CYP1B1|TP53|TXNRD1	9.57	6
andrographolide	C030419	5508-58-7	Polymyositis	MESH:D017285		IL1B|IL6|TNF	9.57	1
andrographolide	C030419	5508-58-7	Diabetes Mellitus	MESH:D003920		CAT|FN1|MAP3K5|PPARG|SOD1	9.55	5
andrographolide	C030419	5508-58-7	Lupus Nephritis	MESH:D008181		FAS|MMP2|MMP9	9.52	2
andrographolide	C030419	5508-58-7	Keloid	MESH:D007627		COL1A1|COL3A1|S100A4	9.5	1
andrographolide	C030419	5508-58-7	Cachexia	MESH:D002100		CXCL8|IL6|TNF	9.43	1
andrographolide	C030419	5508-58-7	HIV Infections	MESH:D015658		BAX|BIRC3|CCL2|CDKN1A|HP	9.33	3
andrographolide	C030419	5508-58-7	Carcinoma, Adenoid Cystic	MESH:D003528		CCND1|CDH1|KRT5|TP53	9.31	3
andrographolide	C030419	5508-58-7	Cardiovascular Diseases	MESH:D002318		CCL2|EDN1|HP|ICAM1|MPO|VCAM1	9.28	4
andrographolide	C030419	5508-58-7	Abortion, Habitual	MESH:D000026		CDK2|CDKN1A	9.1	1
andrographolide	C030419	5508-58-7	Carcinosarcoma	MESH:D002296		TGFB1|VIM	9.09	1
andrographolide	C030419	5508-58-7	Diabetic Cardiomyopathies	MESH:D058065		INS1|SPP1|TNF	9.05	3
andrographolide	C030419	5508-58-7	Leukemia, Promyelocytic, Acute	MESH:D015473		BIRC5|CEBPA|PPARG|TRIB3	9.01	4
andrographolide	C030419	5508-58-7	Papilloma	MESH:D010212		CCND1|CDKN1A|NQO1|TGFB1	9.01	3
andrographolide	C030419	5508-58-7	Intrahepatic Cholestasis of Pregnancy	MESH:C535932		TNF|VCAM1	8.93	2
andrographolide	C030419	5508-58-7	Hyperplasia	MESH:D006965		CCND1|HIF1A|HMOX1|MMP9|NFE2L2|TGFB1	8.83	6
andrographolide	C030419	5508-58-7	Lymphoma, T-Cell	MESH:D016399		PPARG|STAT3|TP53	8.82	2
andrographolide	C030419	5508-58-7	Cecal Neoplasms	MESH:D002430		CCND1|CTNNB1	8.8	1
andrographolide	C030419	5508-58-7	Hyperinsulinism	MESH:D006946		CCL2|COL3A1|HMOX1|TNF	8.8	3
andrographolide	C030419	5508-58-7	Neoplasms	MESH:D009369		ATF2|CAT|FASN|IL1B|MYC|NQO1|VEGFA	8.79	7
andrographolide	C030419	5508-58-7	Hyperthyroidism	MESH:D006980		CAT|GSR|SOD1	8.77	2
andrographolide	C030419	5508-58-7	Leukostasis	MESH:D018921		ICAM1|PPARG	8.76	2
andrographolide	C030419	5508-58-7	Emphysema	MESH:D004646		CEBPA|NFE2L2|TP53	8.74	3
andrographolide	C030419	5508-58-7	Leukemia, Megakaryoblastic, of Down Syndrome	MESH:C566025		EZH2|TP53	8.71	1
andrographolide	C030419	5508-58-7	Stomach Ulcer	MESH:D013276		CAT|IL1B|MMP9|TNF|VEGFA	8.68	5
andrographolide	C030419	5508-58-7	Turner Syndrome	MESH:D014424		CAT|SOD1	8.68	1
andrographolide	C030419	5508-58-7	Neoplasm Recurrence, Local	MESH:D009364		HOTAIR|PLAU|VEGFA	8.65	3
andrographolide	C030419	5508-58-7	Nephrogenic Fibrosing Dermopathy	MESH:D054989		ACTA2|COL1A1	8.65	1
andrographolide	C030419	5508-58-7	Glomerulonephritis, IGA	MESH:D005922		PLAU|TGFB1|TIMP1	8.59	3
andrographolide	C030419	5508-58-7	Lichenoid Eruptions	MESH:D017512		CXCL8|IL6	8.57	1
andrographolide	C030419	5508-58-7	Salivary Gland Neoplasms	MESH:D012468		CCND1|CDH1|KRT5	8.57	2
andrographolide	C030419	5508-58-7	Intervertebral Disc Degeneration	MESH:D055959		TGFB1|TNF	8.55	2
andrographolide	C030419	5508-58-7	Acute erythroleukemia	MESH:C535673		RB1|TP53	8.54	1
andrographolide	C030419	5508-58-7	Starvation	MESH:D013217		SQSTM1|TDO2	8.52	2
andrographolide	C030419	5508-58-7	Scleroderma, Systemic	MESH:D012595		ACTA2|CCN2|COL1A2	8.47	1
andrographolide	C030419	5508-58-7	Asphyxia Neonatorum	MESH:D001238		CAT|SOD1	8.45	1
andrographolide	C030419	5508-58-7	Gliosarcoma	MESH:D018316		POR|VEGFA	8.44	2
andrographolide	C030419	5508-58-7	Inflammatory Breast Neoplasms	MESH:D058922		CCL2|CXCL8	8.44	1
andrographolide	C030419	5508-58-7	MYCOBACTERIUM TUBERCULOSIS, SUSCEPTIBILITY TO	OMIM:607948		CCL2|CISH	8.4	1
andrographolide	C030419	5508-58-7	Retinal Degeneration	MESH:D012162		BCL2|CCL2|SOD1	8.39	4
andrographolide	C030419	5508-58-7	Bronchiectasis	MESH:D001987		ICAM1|TNF	8.37	1
andrographolide	C030419	5508-58-7	Aortic Rupture	MESH:D001019		MMP2|MMP9	8.35	1
andrographolide	C030419	5508-58-7	Arteriosclerosis	MESH:D001161		ICAM1|NFKBIA|VCAM1	8.33	1
andrographolide	C030419	5508-58-7	Polycystic Kidney, Autosomal Dominant	MESH:D016891		MYC|PPARG	8.32	2
andrographolide	C030419	5508-58-7	Autistic Disorder	MESH:D001321		BCL2|CAT|IL6|MAPK3|PECAM1|TDO2	8.31	7
andrographolide	C030419	5508-58-7	Nervous System Diseases	MESH:D009422		CASP3|CASP9|CYP2C9|FOS|SOD1|TNF	8.3	6
andrographolide	C030419	5508-58-7	Hepatitis	MESH:D006505		CAT|FASLG|HMOX1|KEAP1|PARP1	8.29	5
andrographolide	C030419	5508-58-7	Ischemic Attack, Transient	MESH:D002546		BAD|CASP9|SOD1	8.27	5
andrographolide	C030419	5508-58-7	Muscular Dystrophy, Facioscapulohumeral	MESH:D020391		CDKN1A|COL3A1	8.27	1
andrographolide	C030419	5508-58-7	Kidney Calculi	MESH:D007669		CAT|SOD1|SPP1	8.25	3
andrographolide	C030419	5508-58-7	Anthracosis	MESH:D055008		IL1B|TNF	8.22	1
andrographolide	C030419	5508-58-7	Entamoebiasis	MESH:D004749		IL1B|IL6	8.06	1
andrographolide	C030419	5508-58-7	Mycoplasma Infections	MESH:D009175		CASP3|CDH1	8.05	1
andrographolide	C030419	5508-58-7	Liposarcoma	MESH:D008080		CDK4|FASN	8.04	3
andrographolide	C030419	5508-58-7	Ophthalmoplegia, Chronic Progressive External	MESH:D017246		IL1B|SOD1	8.02	2
andrographolide	C030419	5508-58-7	Leukemia, Myeloid, Acute	MESH:D015470		BCL2|CEBPA|FAS|MYC|STAT3	8	8
andrographolide	C030419	5508-58-7	Prostate cancer, familial	MESH:C537243		BCL2|CASP8|CDH1	7.98	3
andrographolide	C030419	5508-58-7	Adrenal Hyperplasia, Congenital	MESH:D000312		CYP17A1|POR	7.95	2
andrographolide	C030419	5508-58-7	Hepatomegaly	MESH:D006529		CYP1A1|CYP1A2|CYP1B1|KEAP1|NFE2L2|RELA|TGFB1	7.94	4
andrographolide	C030419	5508-58-7	Acquired Hyperostosis Syndrome	MESH:D020083		TNF|TP53	7.88	2
andrographolide	C030419	5508-58-7	Spinocerebellar Ataxia 17	MESH:C564616		HMOX1|NQO1	7.88	1
andrographolide	C030419	5508-58-7	Ventricular Dysfunction, Left	MESH:D018487		CTNNB1|FAS|IL6|INS1|NFE2L2	7.81	5
andrographolide	C030419	5508-58-7	Hyperglycemia	MESH:D006943		CCL2|COL3A1|IL6|INS1|NFE2L2|NQO1	7.8	8
andrographolide	C030419	5508-58-7	Lymphoma, Large-Cell, Anaplastic	MESH:D017728		RELA|STAT3	7.79	2
andrographolide	C030419	5508-58-7	Necrosis	MESH:D009336		BCL2|CAT|FAS|IL1B|IL6|INS1|NFE2L2|SOD1|TNF	7.71	13
andrographolide	C030419	5508-58-7	Craniofacial Abnormalities	MESH:D019465		CTNNB1|EDN1|MMP2|SMAD2|SMAD3	7.7	10
andrographolide	C030419	5508-58-7	Hepatorenal Syndrome	MESH:D006530		EDN1|HMOX1	7.7	2
andrographolide	C030419	5508-58-7	Hypertrophy	MESH:D006984		CDKN1A|EDN1|MAPK1|MAPK3	7.67	4
andrographolide	C030419	5508-58-7	Hemochromatosis	MESH:D006432		HP|TNF	7.65	2
andrographolide	C030419	5508-58-7	Hepatitis, Alcoholic	MESH:D006519		CXCL8|TNF	7.6	2
andrographolide	C030419	5508-58-7	Aortic Dissection	MESH:D000784		COL1A1|SMAD3	7.59	2
andrographolide	C030419	5508-58-7	Hepatoblastoma	MESH:D018197		CTNNB1|PCNA	7.59	2
andrographolide	C030419	5508-58-7	Leukemia	MESH:D007938		BAD|BIRC3|CCND1|HP	7.59	3
andrographolide	C030419	5508-58-7	Sarcoma, Synovial	MESH:D013584		BCL2|VIM	7.55	2
andrographolide	C030419	5508-58-7	Aortic Aneurysm	MESH:D001014		MMP9|SMAD3	7.52	2
andrographolide	C030419	5508-58-7	Angina, Stable	MESH:D060050		MMP9|TNF	7.51	1
andrographolide	C030419	5508-58-7	Bronchial Hyperreactivity	MESH:D016535		CCL2|CXCL1|ICAM1	7.5	2
andrographolide	C030419	5508-58-7	Angina, Unstable	MESH:D000789		CXCL8|PLAU	7.47	2
andrographolide	C030419	5508-58-7	Thrombocythemia, Essential	MESH:D013920		PDGFB|TGFB1	7.45	1
andrographolide	C030419	5508-58-7	Peritoneal Neoplasms	MESH:D010534		CTNNB1|VIM	7.41	1
andrographolide	C030419	5508-58-7	Hypercholesterolemia	MESH:D006937		COL3A1|EDN1|ICAM1|VCAM1	7.37	3
andrographolide	C030419	5508-58-7	Leukemia, Lymphocytic, Chronic, B-Cell	MESH:D015451		BCL2|IL6|TP53	7.35	4
andrographolide	C030419	5508-58-7	Muscular Dystrophy, Duchenne	MESH:D020388		CCL2|TGFB1	7.29	1
andrographolide	C030419	5508-58-7	Soft Tissue Neoplasms	MESH:D012983		BCL2|TNF	7.28	3
andrographolide	C030419	5508-58-7	Neurotoxicity Syndromes	MESH:D020258		CASP3|EGLN1|FOS|NFE2L2|NQO1	7.25	5
andrographolide	C030419	5508-58-7	Cerebral Infarction	MESH:D002544		MMP2|MMP9|PLAU	7.2	3
andrographolide	C030419	5508-58-7	Hypoxia-Ischemia, Brain	MESH:D020925		HIF1A|VEGFA	7.2	1
andrographolide	C030419	5508-58-7	Hyperoxaluria	MESH:D006959		CCL2|IL6	7.18	1
andrographolide	C030419	5508-58-7	Clinical Deterioration	MESH:D000075902		CCND1|NFE2L2	7.09	2
andrographolide	C030419	5508-58-7	Coronary Artery Disease	MESH:D003324		CCL2|HMOX1|PECAM1|VEGFA	7.07	6
andrographolide	C030419	5508-58-7	Learning Disabilities	MESH:D007859		BCL2|HMOX1|IL1B|POR|VEGFA	7	5
andrographolide	C030419	5508-58-7	Spinal Cord Compression	MESH:D013117		CCL2|TNF	6.94	1
andrographolide	C030419	5508-58-7	Osteolysis	MESH:D010014		SPP1|TNF	6.91	2
andrographolide	C030419	5508-58-7	Intestinal Polyps	MESH:D007417		CCND1|JUN	6.88	1
andrographolide	C030419	5508-58-7	Hodgkin Disease	MESH:D006689		ICAM1|MAPK1|NFKBIA	6.85	4
andrographolide	C030419	5508-58-7	Tuberculosis, Pulmonary	MESH:D014397		CCL2|MMP7	6.79	3
andrographolide	C030419	5508-58-7	Gliosis	MESH:D005911		MAPK1|MAPK3|SOD1	6.75	3
andrographolide	C030419	5508-58-7	Chromosome Breakage	MESH:D019457		CAT|EZH2|MYC|NFE2L2	6.65	4
andrographolide	C030419	5508-58-7	MELAS Syndrome	MESH:D017241		IL1B|SOD1	6.64	2
andrographolide	C030419	5508-58-7	Motor Neuron Disease	MESH:D016472		SOD1|VIM	6.59	2
andrographolide	C030419	5508-58-7	Aortic Aneurysm, Abdominal	MESH:D017544		MMP9|PARP1	6.57	2
andrographolide	C030419	5508-58-7	Metabolic Syndrome	MESH:D024821		CCL2|IL6|TRIB3	6.54	4
andrographolide	C030419	5508-58-7	Coxsackievirus Infections	MESH:D003384		IL6|TNF	6.51	1
andrographolide	C030419	5508-58-7	Proteinuria	MESH:D011507		FAS|SOD1|SPP1|TGFB1|VEGFA	6.46	6
andrographolide	C030419	5508-58-7	Hemorrhage	MESH:D006470		CYP2C9|FOS|NQO1|PLAU|VEGFA	6.43	11
andrographolide	C030419	5508-58-7	Neointima	MESH:D058426		MMP2|MMP9	6.41	1
andrographolide	C030419	5508-58-7	Splenomegaly	MESH:D013163		CYP1A2|FAS|NFE2L2	6.35	3
andrographolide	C030419	5508-58-7	Amenorrhea	MESH:D000568		CYP17A1|POR	6.34	2
andrographolide	C030419	5508-58-7	Brain Edema	MESH:D001929		MMP9|PLAU|TNF	6.34	3
andrographolide	C030419	5508-58-7	Hepatitis B, Chronic	MESH:D019694		CCN2|HP	6.34	2
andrographolide	C030419	5508-58-7	Hypotension	MESH:D007022		CAT|EDN1|IL1B|IL6|PLAU|SOD1|TNF	6.34	9
andrographolide	C030419	5508-58-7	Arthritis, Psoriatic	MESH:D015535		CXCL8|TNF	6.33	2
andrographolide	C030419	5508-58-7	KLIPPEL-FEIL SYNDROME 4, AUTOSOMAL RECESSIVE, WITH NEMALINE MYOPATHY AND FACIAL DYSMORPHISM	OMIM:616549		MYO18B	6.32	1
andrographolide	C030419	5508-58-7	Neuroinflammatory Diseases	MESH:D000090862		IL1B|TNF	6.31	1
andrographolide	C030419	5508-58-7	Myocarditis	MESH:D009205		IL6|TNF|TNFRSF9	6.29	3
andrographolide	C030419	5508-58-7	Burns, Chemical	MESH:D002057		IL1B|IL6	6.23	1
andrographolide	C030419	5508-58-7	Vitiligo	MESH:D014820		NFE2L2|TNF	6.16	1
andrographolide	C030419	5508-58-7	Burkitt Lymphoma	MESH:D002051		BBC3|MYC	6.12	2
andrographolide	C030419	5508-58-7	Bone Diseases, Metabolic	MESH:D001851		MMP2|PHOSPHO1	6.11	2
andrographolide	C030419	5508-58-7	Cyclic neutropenia	MESH:C536227		ELANE	6.1	1
andrographolide	C030419	5508-58-7	Neutropenia, Severe Congenital, Autosomal Dominant 1	MESH:C565969		ELANE	6.1	1
andrographolide	C030419	5508-58-7	Depressive Disorder, Major	MESH:D003865		CAT|EDN1|MPO	6.08	2
andrographolide	C030419	5508-58-7	Obstetric Labor, Premature	MESH:D007752		CCL2|IL6	6.05	3
andrographolide	C030419	5508-58-7	Macular Degeneration	MESH:D008268		SQSTM1|VEGFA	6.04	2
andrographolide	C030419	5508-58-7	Graves Disease	MESH:D006111		IL6|TGFB1	6.02	2
andrographolide	C030419	5508-58-7	Nephrotic Syndrome	MESH:D009404		COL1A1|EDN1|TGFB1	6.02	4
andrographolide	C030419	5508-58-7	Lupus Erythematosus, Systemic	MESH:D008180		CAT|IL6|TNFAIP3	6	6
andrographolide	C030419	5508-58-7	Cholangitis	MESH:D002761		COL1A1|TIMP1	5.99	1
andrographolide	C030419	5508-58-7	Carcinoma, Pancreatic Ductal	MESH:D021441		NFE2L2|VEGFA	5.98	2
andrographolide	C030419	5508-58-7	Dermatitis, Atopic	MESH:D003876		CYP1A1|IL1B|IL6	5.95	2
andrographolide	C030419	5508-58-7	Fever	MESH:D005334		CXCL8|IL1B|IL6|STAT3|TNF	5.93	8
andrographolide	C030419	5508-58-7	Dermatomyositis	MESH:D003882		IL1B|TNF	5.92	1
andrographolide	C030419	5508-58-7	Leukemia-Lymphoma, Adult T-Cell	MESH:D015459		BIRC5|STAT3	5.92	2
andrographolide	C030419	5508-58-7	Congenital disorder of glycosylation type 2D	MESH:C535753		B4GALT1	5.88	1
andrographolide	C030419	5508-58-7	Cardiomyopathy, Familial Hypertrophic, 6	MESH:C563436		PRKAG2	5.87	1
andrographolide	C030419	5508-58-7	Glycogen Storage Disease of Heart, Lethal Congenital	MESH:C564888		PRKAG2	5.87	1
andrographolide	C030419	5508-58-7	Drug Eruptions	MESH:D003875		CYP1A1|MPO|RELA|TNF	5.86	3
andrographolide	C030419	5508-58-7	Erythrocytosis, Familial, 3	MESH:C565221		EGLN1	5.83	1
andrographolide	C030419	5508-58-7	Neural Tube Defects	MESH:D009436		BHMT|CCL2|CYP1A2	5.83	3
andrographolide	C030419	5508-58-7	Manganese Poisoning	MESH:D020149		IL1B|TNF	5.82	1
andrographolide	C030419	5508-58-7	Epilepsy, Temporal Lobe	MESH:D004833		KDR|VEGFA	5.78	1
andrographolide	C030419	5508-58-7	Epidermolysis Bullosa Simplex with Migratory Circinate Erythema	MESH:C563730		KRT5	5.76	1
andrographolide	C030419	5508-58-7	Epidermolysis bullosa simplex with mottled pigmentation	MESH:C535959		KRT5	5.76	1
andrographolide	C030419	5508-58-7	Weight Gain	MESH:D015430		EZH2|MMP2|SCD1|TNF|VIM	5.74	5
andrographolide	C030419	5508-58-7	Astrocytoma	MESH:D001254		HIF1A|MMP9	5.67	2
andrographolide	C030419	5508-58-7	Myelodysplastic-Myeloproliferative Diseases	MESH:D054437		EZH2	5.66	1
andrographolide	C030419	5508-58-7	Hemolysis	MESH:D006461		HMOX1|HP|SOD1	5.65	1
andrographolide	C030419	5508-58-7	Atrophy	MESH:D001284		CYP1A2|MAPK3|STAT3	5.63	2
andrographolide	C030419	5508-58-7	Heart Defects, Congenital	MESH:D006330		EDN1|HIF1A|VEGFA	5.63	2
andrographolide	C030419	5508-58-7	Micronuclei, Chromosome-Defective	MESH:D048629		CYP1A1|HIF1A|NFE2L2|TNF	5.61	4
andrographolide	C030419	5508-58-7	Multiple Organ Failure	MESH:D009102		MMP9|TNF	5.61	3
andrographolide	C030419	5508-58-7	Heredodegenerative Disorders, Nervous System	MESH:D020271		NGB	5.6	1
andrographolide	C030419	5508-58-7	Aromatic amino acid decarboxylase deficiency	MESH:C537437		DDC	5.57	1
andrographolide	C030419	5508-58-7	BASAL GANGLIA CALCIFICATION, IDIOPATHIC, 5	OMIM:615483		PDGFB	5.53	1
andrographolide	C030419	5508-58-7	Erectile Dysfunction	MESH:D007172		BCL2|EDN1|VEGFA	5.53	2
andrographolide	C030419	5508-58-7	Leishmaniasis	MESH:D007896		IL6|TNF	5.48	1
andrographolide	C030419	5508-58-7	Peptic Ulcer	MESH:D010437		EDN1|IL1B	5.48	2
andrographolide	C030419	5508-58-7	Wilms Tumor	MESH:D009396		CTNNB1|TP53	5.48	2
andrographolide	C030419	5508-58-7	AUTOINFLAMMATORY SYNDROME, FAMILIAL, BEHCET-LIKE 1	OMIM:616744		TNFAIP3	5.46	1
andrographolide	C030419	5508-58-7	Leukemia, Myeloid	MESH:D007951		NQO1|VEGFA	5.46	2
andrographolide	C030419	5508-58-7	CARDIOMYOPATHY, DILATED, 1NN	OMIM:615916		RAF1	5.45	1
andrographolide	C030419	5508-58-7	LEOPARD syndrome, 2	MESH:C537117		RAF1	5.45	1
andrographolide	C030419	5508-58-7	Noonan Syndrome 5	MESH:C548083		RAF1	5.45	1
andrographolide	C030419	5508-58-7	Intellectual Disability	MESH:D008607		CCNA2|FASN|PARP1	5.43	1
andrographolide	C030419	5508-58-7	Epidermolysis Bullosa Simplex	MESH:D016110		KRT5	5.42	1
andrographolide	C030419	5508-58-7	Cerebrovascular Disorders	MESH:D002561		EDN1|PLAU	5.4	3
andrographolide	C030419	5508-58-7	Quebec platelet disorder	MESH:C536260		PLAU	5.39	1
andrographolide	C030419	5508-58-7	Ehlers-Danlos syndrome, cardiac valvular form	MESH:C536200		COL1A2	5.38	2
andrographolide	C030419	5508-58-7	Essential Hypertension	MESH:D000075222		IL1B|TNF	5.38	1
andrographolide	C030419	5508-58-7	Nephritis	MESH:D009393		FAS|PLAU	5.36	2
andrographolide	C030419	5508-58-7	Lymphoproliferative Syndrome, X-Linked, 2	MESH:C564469		XIAP	5.35	1
andrographolide	C030419	5508-58-7	Pancreatic Diseases	MESH:D010182		HMOX1|SPP1	5.35	2
andrographolide	C030419	5508-58-7	ANTLEY-BIXLER SYNDROME WITH GENITAL ANOMALIES AND DISORDERED STEROIDOGENESIS	OMIM:201750		POR	5.31	1
andrographolide	C030419	5508-58-7	Tobacco Use Disorder	MESH:D014029		CXCL8|IL6	5.31	1
andrographolide	C030419	5508-58-7	Upper Extremity Deformities, Congenital	MESH:D038062		EZH2	5.31	1
andrographolide	C030419	5508-58-7	Weaver syndrome	MESH:C536687		EZH2	5.31	1
andrographolide	C030419	5508-58-7	MELANOMA, CUTANEOUS MALIGNANT, SUSCEPTIBILITY TO, 3	OMIM:609048		CDK4	5.29	1
andrographolide	C030419	5508-58-7	Osteoarthropathy, Primary Hypertrophic	MESH:D010004		HPGD	5.29	4
andrographolide	C030419	5508-58-7	Neovascularization, Pathologic	MESH:D009389		KDR|VEGFA	5.28	2
andrographolide	C030419	5508-58-7	Peripheral Nervous System Diseases	MESH:D010523		CASP9|ICAM1|IL6|JUN	5.28	4
andrographolide	C030419	5508-58-7	Adrenal hyperplasia, congenital, type 5	MESH:C538237		CYP17A1	5.26	1
andrographolide	C030419	5508-58-7	Fetal Growth Retardation	MESH:D005317		ACTA2|MMP2|SOD1	5.21	2
andrographolide	C030419	5508-58-7	Glomerulopathy with fibronectin deposits	MESH:C536826		FN1	5.2	1
andrographolide	C030419	5508-58-7	Pharyngeal Neoplasms	MESH:D010610		ADH7	5.19	1
andrographolide	C030419	5508-58-7	Dermatofibrosarcoma	MESH:D018223		PDGFB	5.18	1
andrographolide	C030419	5508-58-7	Cataract, Nuclear Diffuse Nonprogressive	MESH:C566157		VIM	5.17	1
andrographolide	C030419	5508-58-7	Leukemia, Megakaryoblastic, Acute	MESH:D007947		BIRC5	5.16	1
andrographolide	C030419	5508-58-7	Neoplasm Seeding	MESH:D009366		CDH1	5.14	1
andrographolide	C030419	5508-58-7	Bare Lymphocyte Syndrome, Type I	MESH:C565759		TAP1	5.13	1
andrographolide	C030419	5508-58-7	Hereditary Autoinflammatory Diseases	MESH:D056660		TNFAIP3	5.12	1
andrographolide	C030419	5508-58-7	NEURODEVELOPMENTAL DISORDER WITH SPASTIC DIPLEGIA AND VISUAL DEFECTS	OMIM:615075		CTNNB1	5.12	1
andrographolide	C030419	5508-58-7	Aortic Aneurysm, Familial Thoracic 6	MESH:C567085		ACTA2	5.11	1
andrographolide	C030419	5508-58-7	Cholangiocarcinoma	MESH:D018281		IL6|TP53	5.11	2
andrographolide	C030419	5508-58-7	FRONTOTEMPORAL DEMENTIA AND/OR AMYOTROPHIC LATERAL SCLEROSIS 3	OMIM:616437		SQSTM1	5.11	1
andrographolide	C030419	5508-58-7	MOYAMOYA DISEASE 5	OMIM:614042		ACTA2	5.11	1
andrographolide	C030419	5508-58-7	NEURODEGENERATION WITH ATAXIA, DYSTONIA, AND GAZE PALSY, CHILDHOOD-ONSET	OMIM:617145		SQSTM1	5.11	1
andrographolide	C030419	5508-58-7	Ehlers-Danlos Syndrome, Type VII, Autosomal Dominant	MESH:C562625		COL1A1	5.1	1
andrographolide	C030419	5508-58-7	Carcinoma, Medullary	MESH:D018276		HPGD	5.09	1
andrographolide	C030419	5508-58-7	Anemia, Hemolytic	MESH:D000743		GCLC|GSR|HMOX1	5.08	3
andrographolide	C030419	5508-58-7	Gamma-Glutamylcysteine Synthetase Deficiency, Hemolytic Anemia due to	MESH:C565557		GCLC	5.08	1
andrographolide	C030419	5508-58-7	Dowling-Degos Disease	MESH:C562924		KRT5	5.07	1
andrographolide	C030419	5508-58-7	Pasteurellaceae Infections	MESH:D016871		HP	5.07	1
andrographolide	C030419	5508-58-7	AUTOIMMUNE DISEASE, MULTISYSTEM, INFANTILE-ONSET, 1	OMIM:615952		STAT3	5.04	1
andrographolide	C030419	5508-58-7	Hyper-Ige Recurrent Infection Syndrome, Autosomal Dominant	MESH:C567925		STAT3	5.04	1
andrographolide	C030419	5508-58-7	Myeloperoxidase Deficiency	MESH:C562864		MPO	5.04	1
andrographolide	C030419	5508-58-7	Endomyocardial Fibrosis	MESH:D004719		COL3A1|TGFB1	5.03	2
andrographolide	C030419	5508-58-7	Glaucoma 3, Primary Congenital, A	MESH:C565547		CYP1B1	5.02	1
andrographolide	C030419	5508-58-7	Influenza, Human	MESH:D007251		CCL2|PLSCR1	5.02	1
andrographolide	C030419	5508-58-7	Osteolysis hereditary multicentric	MESH:C536051		MMP2	5.02	2
andrographolide	C030419	5508-58-7	Parkinsonian Disorders	MESH:D020734		DDC|GSR|PARP1	5.01	3
andrographolide	C030419	5508-58-7	Anemia	MESH:D000740		GSR|HP|PARP1|TNF	5	4
andrographolide	C030419	5508-58-7	Fahr's disease	MESH:C536275		PDGFB	4.98	2
andrographolide	C030419	5508-58-7	ANTLEY-BIXLER SYNDROME WITHOUT GENITAL ANOMALIES OR DISORDERED STEROIDOGENESIS	OMIM:207410		POR	4.96	1
andrographolide	C030419	5508-58-7	Small Cell Lung Carcinoma	MESH:D055752		RB1|TP53	4.96	2
andrographolide	C030419	5508-58-7	Nephritis, Interstitial	MESH:D009395		CCL2|CYP2C9|THBS1	4.94	3
andrographolide	C030419	5508-58-7	Ectodermal Dysplasia, Anhidrotic, With T-Cell Immunodeficiency, Autosomal Dominant	MESH:C567411		NFKBIA	4.92	1
andrographolide	C030419	5508-58-7	Metaphyseal Anadysplasia 2	MESH:C567771		MMP9	4.92	1
andrographolide	C030419	5508-58-7	MICROVASCULAR COMPLICATIONS OF DIABETES, SUSCEPTIBILITY TO, 1	OMIM:603933		VEGFA	4.89	1
andrographolide	C030419	5508-58-7	Camurati-Engelmann Syndrome	MESH:D003966		TGFB1	4.87	1
andrographolide	C030419	5508-58-7	Ehlers-Danlos Syndrome	MESH:D004535		COL3A1	4.85	1
andrographolide	C030419	5508-58-7	Hemangioma, capillary infantile	MESH:C535860		KDR	4.85	1
andrographolide	C030419	5508-58-7	Liver Failure, Acute	MESH:D017114		FAS|FASLG|TNF	4.84	2
andrographolide	C030419	5508-58-7	Mitochondrial Diseases	MESH:D028361		CASP8|TP53	4.84	1
andrographolide	C030419	5508-58-7	Adenoma, Liver Cell	MESH:D018248		CTNNB1|CYP3A23-3A1	4.8	2
andrographolide	C030419	5508-58-7	Craniopharyngioma	MESH:D003397		CTNNB1	4.77	1
andrographolide	C030419	5508-58-7	Hypersplenism	MESH:D006971		FAS	4.77	1
andrographolide	C030419	5508-58-7	Antley-Bixler Syndrome Phenotype	MESH:D054882		POR	4.76	5
andrographolide	C030419	5508-58-7	Distal myopathy, Nonaka type	MESH:C536816		SQSTM1	4.76	1
andrographolide	C030419	5508-58-7	LEOPARD Syndrome	MESH:D044542		RAF1	4.76	1
andrographolide	C030419	5508-58-7	Anaplasia	MESH:D000708		HIF1A	4.75	1
andrographolide	C030419	5508-58-7	Ataxia Telangiectasia Like Disorder	MESH:C565779		PCNA	4.75	1
andrographolide	C030419	5508-58-7	Hyperostosis, Cortical, Congenital	MESH:D006958		COL1A1	4.75	1
andrographolide	C030419	5508-58-7	Sarcoma	MESH:D012509		TNF|TP53	4.75	5
andrographolide	C030419	5508-58-7	Dermatitis	MESH:D003872		PARP1|VCAM1	4.74	2
andrographolide	C030419	5508-58-7	Laryngeal Neoplasms	MESH:D007822		ADH7	4.73	1
andrographolide	C030419	5508-58-7	Heme Oxygenase 1 Deficiency	MESH:C564200		HMOX1	4.72	1
andrographolide	C030419	5508-58-7	Abruptio Placentae	MESH:D000037		BHMT	4.71	1
andrographolide	C030419	5508-58-7	Adrenocortical Carcinoma, Hereditary	MESH:C565972		TP53	4.71	1
andrographolide	C030419	5508-58-7	Papilloma, Choroid Plexus	MESH:D020288		TP53	4.71	1
andrographolide	C030419	5508-58-7	Acatalasia	MESH:D020642		CAT	4.7	7
andrographolide	C030419	5508-58-7	Wolff-Parkinson-White Syndrome	MESH:D014927		PRKAG2	4.68	1
andrographolide	C030419	5508-58-7	Motor Skills Disorders	MESH:D019957		SOD1|SQSTM1	4.66	2
andrographolide	C030419	5508-58-7	Foodborne Diseases	MESH:D005517		HP	4.65	1
andrographolide	C030419	5508-58-7	Liposarcoma, Myxoid	MESH:D018208		DDIT3	4.64	3
andrographolide	C030419	5508-58-7	Meningioma, familial	MESH:C537443		PDGFB	4.64	1
andrographolide	C030419	5508-58-7	Familial Primary Pulmonary Hypertension	MESH:D065627		HDAC1	4.63	1
andrographolide	C030419	5508-58-7	Auriculo-condylar syndrome	MESH:C538270		EDN1	4.62	2
andrographolide	C030419	5508-58-7	Loeys-Dietz Syndrome	MESH:D055947		SMAD3	4.61	2
andrographolide	C030419	5508-58-7	Eye Neoplasms	MESH:D005134		KDR	4.6	1
andrographolide	C030419	5508-58-7	Genital Neoplasms, Female	MESH:D005833		HP	4.59	1
andrographolide	C030419	5508-58-7	Mandibuloacral dysplasia with type A lipodystrophy	MESH:C535705		MMP9	4.58	1
andrographolide	C030419	5508-58-7	Coumarin Resistance	MESH:C563039		CYP2C9	4.57	4
andrographolide	C030419	5508-58-7	Pilomatrixoma	MESH:D018296		CTNNB1	4.57	1
andrographolide	C030419	5508-58-7	Gingival Hyperplasia	MESH:D005885		PDGFB	4.56	1
andrographolide	C030419	5508-58-7	Coronary Vessel Anomalies	MESH:D003330		GCLC	4.54	1
andrographolide	C030419	5508-58-7	Epilepsy	MESH:D004827		FOS|TGFB1|TXNRD1	4.53	3
andrographolide	C030419	5508-58-7	Abnormalities, Multiple	MESH:D000015		CTNNB1|GSK3B	4.52	1
andrographolide	C030419	5508-58-7	Neoplasm Regression, Spontaneous	MESH:D009365		TGFB1	4.52	1
andrographolide	C030419	5508-58-7	von Hippel-Lindau Disease	MESH:D006623		CCND1	4.52	1
andrographolide	C030419	5508-58-7	Brain Stem Neoplasms	MESH:D020295		CDK4	4.49	1
andrographolide	C030419	5508-58-7	Gastrointestinal Diseases	MESH:D005767		EDN1|KEAP1|NFE2L2	4.49	2
andrographolide	C030419	5508-58-7	Glaucoma 3, primary infantile, B	MESH:C536824		CYP1B1	4.48	1
andrographolide	C030419	5508-58-7	Mandibular Diseases	MESH:D008336		MMP2	4.48	1
andrographolide	C030419	5508-58-7	Maxillary Diseases	MESH:D008439		MMP2	4.48	1
andrographolide	C030419	5508-58-7	Eye Infections, Bacterial	MESH:D015818		CXCL8	4.46	1
andrographolide	C030419	5508-58-7	Pulmonary Edema	MESH:D011654		CAT|PARP1|TNF	4.44	4
andrographolide	C030419	5508-58-7	Embolism, Cholesterol	MESH:D017700		PLAU	4.42	1
andrographolide	C030419	5508-58-7	Heart Rupture, Post-Infarction	MESH:D006342		PLAU	4.42	1
andrographolide	C030419	5508-58-7	Osteogenesis Imperfecta	MESH:D010013		COL1A1	4.41	2
andrographolide	C030419	5508-58-7	Cleft Palate	MESH:D002972		MYC|TGFB1	4.4	2
andrographolide	C030419	5508-58-7	Varicose Veins	MESH:D014648		TIMP1	4.4	1
andrographolide	C030419	5508-58-7	Li-Fraumeni Syndrome	MESH:D016864		TP53	4.37	2
andrographolide	C030419	5508-58-7	Oligomenorrhea	MESH:D009839		CYP17A1	4.37	1
andrographolide	C030419	5508-58-7	Vulvar Lichen Sclerosus	MESH:D007724		TP53	4.37	1
andrographolide	C030419	5508-58-7	Pulmonary Embolism	MESH:D011655		CAT|PLAU	4.36	7
andrographolide	C030419	5508-58-7	Job Syndrome	MESH:D007589		STAT3	4.35	1
andrographolide	C030419	5508-58-7	Neoplasms, Radiation-Induced	MESH:D009381		CEBPA	4.35	1
andrographolide	C030419	5508-58-7	Trichuriasis	MESH:D014257		MPO	4.35	1
andrographolide	C030419	5508-58-7	Heart Diseases	MESH:D006331		HDAC1|SPP1|TIMP1|VEGFA	4.34	3
andrographolide	C030419	5508-58-7	Anterior segment mesenchymal dysgenesis	MESH:C537775		CYP1B1	4.33	1
andrographolide	C030419	5508-58-7	No-Reflow Phenomenon	MESH:D054318		CTNNB1	4.32	1
andrographolide	C030419	5508-58-7	Peptic Ulcer Hemorrhage	MESH:D010438		CYP2C9	4.3	1
andrographolide	C030419	5508-58-7	AIDS-related Kaposi sarcoma	MESH:C554498		BCL2	4.29	1
andrographolide	C030419	5508-58-7	Carcinoma, Intraductal, Noninfiltrating	MESH:D002285		HIF1A	4.29	1
andrographolide	C030419	5508-58-7	Hemangioblastoma	MESH:D018325		HIF1A	4.29	1
andrographolide	C030419	5508-58-7	Hyperlipidemia, Familial Combined	MESH:D006950		FASLG	4.29	1
andrographolide	C030419	5508-58-7	Venous Thrombosis	MESH:D020246		KDR|PLAU	4.29	5
andrographolide	C030419	5508-58-7	Thrombosis	MESH:D013927		HMOX1|PLAU|TNF	4.28	8
andrographolide	C030419	5508-58-7	Deficiency Diseases	MESH:D003677		SOD1	4.27	1
andrographolide	C030419	5508-58-7	Noonan Syndrome	MESH:D009634		RAF1	4.27	2
andrographolide	C030419	5508-58-7	Protein Aggregation, Pathological	MESH:D066263		SOD1	4.27	1
andrographolide	C030419	5508-58-7	Depressive Disorder	MESH:D003866		GSK3B|IL6|INS1|SOD1	4.26	5
andrographolide	C030419	5508-58-7	Virus Diseases	MESH:D014777		TNFRSF9	4.26	1
andrographolide	C030419	5508-58-7	Graft Occlusion, Vascular	MESH:D006083		PLAU	4.25	4
andrographolide	C030419	5508-58-7	Kearns-Sayre Syndrome	MESH:D007625		IL1B	4.24	1
andrographolide	C030419	5508-58-7	Pyogenic arthritis, pyoderma gangrenosum, and acne	MESH:C536253		IL1B	4.24	1
andrographolide	C030419	5508-58-7	Castleman Disease	MESH:D005871		IL6	4.22	1
andrographolide	C030419	5508-58-7	Hypertension, Pregnancy-Induced	MESH:D046110		HP	4.22	1
andrographolide	C030419	5508-58-7	Neuralgia	MESH:D009437		CYP17A1|TNF	4.22	2
andrographolide	C030419	5508-58-7	Rheumatoid Arthritis, Systemic Juvenile	MESH:C565798		IL6	4.22	1
andrographolide	C030419	5508-58-7	Craniosynostoses	MESH:D003398		EZH2	4.21	1
andrographolide	C030419	5508-58-7	Growth Disorders	MESH:D006130		CYP1A2|HMOX1	4.21	2
andrographolide	C030419	5508-58-7	Carcinoma, Merkel Cell	MESH:D015266		MYC	4.2	1
andrographolide	C030419	5508-58-7	Choroidal Neovascularization	MESH:D020256		VEGFA	4.2	1
andrographolide	C030419	5508-58-7	Primary Graft Dysfunction	MESH:D055031		VCAM1	4.2	1
andrographolide	C030419	5508-58-7	Leukemia, Myelomonocytic, Juvenile	MESH:D054429		EZH2	4.18	1
andrographolide	C030419	5508-58-7	Chromosome 17 deletion	MESH:C538045		TP53	4.17	1
andrographolide	C030419	5508-58-7	Substance Withdrawal Syndrome	MESH:D013375		FOS|MAPK1|MAPK3|MMP9	4.17	5
andrographolide	C030419	5508-58-7	Primary Myelofibrosis	MESH:D055728		EZH2	4.14	1
andrographolide	C030419	5508-58-7	Cocaine-Related Disorders	MESH:D019970		FOS|MAPK1|MAPK3|SMAD3	4.13	6
andrographolide	C030419	5508-58-7	Lymphoma, Non-Hodgkin	MESH:D008228		BCL2|BHMT	4.13	3
andrographolide	C030419	5508-58-7	Chemically-Induced Disorders	MESH:D064419		HP	4.12	1
andrographolide	C030419	5508-58-7	Intracranial Embolism and Thrombosis	MESH:D002542		PLAU	4.12	1
andrographolide	C030419	5508-58-7	Metabolism, Inborn Errors	MESH:D008661		SERPINA7	4.12	1
andrographolide	C030419	5508-58-7	Sagittal Sinus Thrombosis	MESH:D020225		PLAU	4.12	1
andrographolide	C030419	5508-58-7	Carcinoma, Lobular	MESH:D018275		CDH1	4.11	2
andrographolide	C030419	5508-58-7	Hypercalcemia	MESH:D006934		IL6|TNF	4.11	1
andrographolide	C030419	5508-58-7	Anemia, Refractory	MESH:D000753		TNF	4.1	1
andrographolide	C030419	5508-58-7	Clear-cell metastatic renal cell carcinoma	MESH:C538445		VEGFA	4.09	1
andrographolide	C030419	5508-58-7	Corneal Neovascularization	MESH:D016510		VEGFA	4.09	1
andrographolide	C030419	5508-58-7	Carotid Intimal Medial Thickness 1	MESH:C563733		PPARG	4.07	1
andrographolide	C030419	5508-58-7	Peritoneal Fibrosis	MESH:D056627		TGFB1	4.07	1
andrographolide	C030419	5508-58-7	Retinoblastoma	MESH:D012175		RB1	4.06	1
andrographolide	C030419	5508-58-7	Hematuria	MESH:D006417		CYP1A1|PLAU	4.05	2
andrographolide	C030419	5508-58-7	Atrial Fibrillation	MESH:D001281		CDKN1A|EDN1|MYO18B	4.04	3
andrographolide	C030419	5508-58-7	Dyslipidemias	MESH:D050171		HP|PPARG	4.04	2
andrographolide	C030419	5508-58-7	Pleural Neoplasms	MESH:D010997		SPP1	4.04	1
andrographolide	C030419	5508-58-7	Drug Hypersensitivity	MESH:D004342		CYP2C9|FASLG|TNF	4.02	3
andrographolide	C030419	5508-58-7	Goiter, Nodular	MESH:D006044		IL6	4.02	1
andrographolide	C030419	5508-58-7	Ketosis	MESH:D007662		INS1	4.02	1
andrographolide	C030419	5508-58-7	Papillomavirus Infections	MESH:D030361		CASP8	4.02	1
andrographolide	C030419	5508-58-7	Fibrous Dysplasia of Bone	MESH:D005357		FOS	3.99	1
andrographolide	C030419	5508-58-7	Hepatitis C, Chronic	MESH:D019698		HP	3.99	1
andrographolide	C030419	5508-58-7	Lymphoproliferative Disorders	MESH:D008232		XIAP	3.99	1
andrographolide	C030419	5508-58-7	Bacteremia	MESH:D016470		CISH	3.96	1
andrographolide	C030419	5508-58-7	Memory Disorders	MESH:D008569		BCL2|IL1B|STAT3|VEGFA	3.96	4
andrographolide	C030419	5508-58-7	Pneumoconiosis	MESH:D011009		TAP1	3.96	1
andrographolide	C030419	5508-58-7	Hyperoxia	MESH:D018496		CYP1A1	3.95	1
andrographolide	C030419	5508-58-7	Stevens-Johnson Syndrome	MESH:D013262		CTNNB1|PARP1|RB1	3.95	1
andrographolide	C030419	5508-58-7	Embryo Loss	MESH:D020964		CDK2|CDKN1A	3.93	1
andrographolide	C030419	5508-58-7	Balkan Nephropathy	MESH:D001449		TP53	3.91	1
andrographolide	C030419	5508-58-7	Penile Neoplasms	MESH:D010412		TP53	3.91	1
andrographolide	C030419	5508-58-7	Pituitary ACTH Hypersecretion	MESH:D047748		PPARG	3.91	1
andrographolide	C030419	5508-58-7	Vitamin A Deficiency	MESH:D014802		PARP1	3.91	1
andrographolide	C030419	5508-58-7	Amphetamine-Related Disorders	MESH:D019969		FOS|RELA	3.9	1
andrographolide	C030419	5508-58-7	MIGRAINE WITH OR WITHOUT AURA, SUSCEPTIBILITY TO, 1	OMIM:157300		TNF	3.9	1
andrographolide	C030419	5508-58-7	Intracranial Arteriovenous Malformations	MESH:D002538		IL6	3.88	1
andrographolide	C030419	5508-58-7	Osteitis Deformans	MESH:D010001		SQSTM1	3.88	1
andrographolide	C030419	5508-58-7	Vascular Diseases	MESH:D014652		TIMP1|TNF	3.88	2
andrographolide	C030419	5508-58-7	IgA Vasculitis	MESH:D011695		PLAU	3.87	2
andrographolide	C030419	5508-58-7	Hamartoma	MESH:D006222		CYP1A1	3.86	1
andrographolide	C030419	5508-58-7	Neuroectodermal Tumors	MESH:D017599		MYC	3.86	1
andrographolide	C030419	5508-58-7	Lipodystrophy, Familial Partial	MESH:D052496		PPARG	3.84	2
andrographolide	C030419	5508-58-7	Salmonella Infections, Animal	MESH:D012481		CXCL8	3.84	1
andrographolide	C030419	5508-58-7	Chondrosarcoma, Mesenchymal	MESH:D018211		BCL2	3.83	1
andrographolide	C030419	5508-58-7	Osteoarthritis, Hip	MESH:D015207		SMAD3	3.83	1
andrographolide	C030419	5508-58-7	Tuberculosis	MESH:D014376		HP	3.83	1
andrographolide	C030419	5508-58-7	Aortic Valve, Calcification of	MESH:C562942		TP53	3.82	1
andrographolide	C030419	5508-58-7	Pheochromocytoma	MESH:D010673		DDC	3.82	1
andrographolide	C030419	5508-58-7	Schistosomiasis mansoni	MESH:D012555		SOD1	3.82	1
andrographolide	C030419	5508-58-7	Scrapie	MESH:D012608		SOD1	3.82	1
andrographolide	C030419	5508-58-7	Hypopituitarism	MESH:D007018		CYP17A1	3.81	1
andrographolide	C030419	5508-58-7	Glucose Intolerance	MESH:D018149		CYP1B1|SCD1	3.8	2
andrographolide	C030419	5508-58-7	Osteonecrosis	MESH:D010020		MMP2	3.8	1
andrographolide	C030419	5508-58-7	Sjogren's Syndrome	MESH:D012859		TNFAIP3	3.8	2
andrographolide	C030419	5508-58-7	Amino Acid Metabolism, Inborn Errors	MESH:D000592		GCLC	3.78	1
andrographolide	C030419	5508-58-7	Bowen's Disease	MESH:D001913		CCND1	3.78	1
andrographolide	C030419	5508-58-7	Carotid Stenosis	MESH:D016893		SPP1	3.78	1
andrographolide	C030419	5508-58-7	Celiac Disease	MESH:D002446		TNFRSF9	3.77	1
andrographolide	C030419	5508-58-7	Meningomyelocele	MESH:D008591		SOD1	3.77	1
andrographolide	C030419	5508-58-7	Tauopathies	MESH:D024801		GSK3B	3.77	1
andrographolide	C030419	5508-58-7	Gastroparesis	MESH:D018589		HMOX1	3.75	1
andrographolide	C030419	5508-58-7	Thymoma	MESH:D013945		TP53	3.75	1
andrographolide	C030419	5508-58-7	Vascular Calcification	MESH:D061205		CTNNB1	3.75	1
andrographolide	C030419	5508-58-7	Pancreatitis	MESH:D010195		MPO|PARP1	3.74	2
andrographolide	C030419	5508-58-7	Antiphospholipid Syndrome	MESH:D016736		PPARG	3.73	1
andrographolide	C030419	5508-58-7	Leukemia, T-Cell	MESH:D015458		STAT3	3.73	1
andrographolide	C030419	5508-58-7	Liver Diseases, Alcoholic	MESH:D008108		SPP1	3.73	1
andrographolide	C030419	5508-58-7	Penile Induration	MESH:D010411		TGFB1	3.73	1
andrographolide	C030419	5508-58-7	Chloracne	MESH:D054506		GSTM3	3.72	1
andrographolide	C030419	5508-58-7	Hyperemia	MESH:D006940		CAT|IL1B	3.72	2
andrographolide	C030419	5508-58-7	Dermatitis, Irritant	MESH:D017453		CBR1	3.7	1
andrographolide	C030419	5508-58-7	Gastritis, Atrophic	MESH:D005757		IL1B	3.7	1
andrographolide	C030419	5508-58-7	Leiomyoma	MESH:D007889		SMAD3	3.7	1
andrographolide	C030419	5508-58-7	Neutropenia	MESH:D009503		ELANE|IL1B	3.69	2
andrographolide	C030419	5508-58-7	Dry Eye Syndromes	MESH:D015352		TGFB1	3.68	1
andrographolide	C030419	5508-58-7	Urogenital Neoplasms	MESH:D014565		TP53	3.68	1
andrographolide	C030419	5508-58-7	Carcinoma, Lewis Lung	MESH:D018827		TXNRD1	3.66	1
andrographolide	C030419	5508-58-7	Adenocarcinoma of Lung	MESH:D000077192		FASN|MYC	3.65	2
andrographolide	C030419	5508-58-7	Oral Ulcer	MESH:D019226		EDN1	3.65	1
andrographolide	C030419	5508-58-7	Hyperparathyroidism	MESH:D006961		CCND1	3.64	1
andrographolide	C030419	5508-58-7	Ischemic Stroke	MESH:D000083242		PLAU	3.64	1
andrographolide	C030419	5508-58-7	Respiratory Syncytial Virus Infections	MESH:D018357		ICAM1	3.64	1
andrographolide	C030419	5508-58-7	Vasospasm, Intracranial	MESH:D020301		S100A4	3.64	1
andrographolide	C030419	5508-58-7	Adrenoleukodystrophy	MESH:D000326		HMOX1	3.63	1
andrographolide	C030419	5508-58-7	Primary Ovarian Insufficiency	MESH:D016649		NFE2L2	3.63	1
andrographolide	C030419	5508-58-7	Testicular Germ Cell Tumor	MESH:C563236		MMP2	3.63	1
andrographolide	C030419	5508-58-7	Female Urogenital Diseases	MESH:D052776		TIMP1	3.62	1
andrographolide	C030419	5508-58-7	MERRF Syndrome	MESH:D017243		IL1B	3.62	1
andrographolide	C030419	5508-58-7	Nasopharyngeal Neoplasms	MESH:D009303		MMP2	3.6	1
andrographolide	C030419	5508-58-7	Thrombotic Microangiopathies	MESH:D057049		VEGFA	3.59	1
andrographolide	C030419	5508-58-7	Arthritis	MESH:D001168		HP	3.58	1
andrographolide	C030419	5508-58-7	Iron Metabolism Disorders	MESH:D019189		HMOX1	3.58	1
andrographolide	C030419	5508-58-7	Mastocytosis, Systemic	MESH:D034721		HMOX1	3.58	1
andrographolide	C030419	5508-58-7	Ceroid lipofuscinosis, neuronal 1, infantile	MESH:C537948		PARP1	3.57	1
andrographolide	C030419	5508-58-7	Fetal Alcohol Spectrum Disorders	MESH:D063647		CAT	3.56	1
andrographolide	C030419	5508-58-7	Prostatic Intraepithelial Neoplasia	MESH:D019048		CDH1	3.56	1
andrographolide	C030419	5508-58-7	Cardiovirus Infections	MESH:D018188		TNF	3.55	1
andrographolide	C030419	5508-58-7	Diabetes, Gestational	MESH:D016640		CCN2	3.55	1
andrographolide	C030419	5508-58-7	Hepatic Veno-Occlusive Disease	MESH:D006504		THBS1	3.54	1
andrographolide	C030419	5508-58-7	Microphthalmos	MESH:D008850		GCLC	3.54	1
andrographolide	C030419	5508-58-7	Carcinoma, Ductal, Breast	MESH:D018270		CDH1	3.53	2
andrographolide	C030419	5508-58-7	Pain, Intractable	MESH:D010148		CXCL8	3.53	1
andrographolide	C030419	5508-58-7	Spinal Cord Ischemia	MESH:D020760		PARP1	3.53	1
andrographolide	C030419	5508-58-7	Lewy Body Disease	MESH:D020961		EDN1	3.52	1
andrographolide	C030419	5508-58-7	Chronobiology Disorders	MESH:D021081		PPARG	3.51	1
andrographolide	C030419	5508-58-7	Albuminuria	MESH:D000419		IL6|TNF	3.5	1
andrographolide	C030419	5508-58-7	Kyphosis	MESH:D007738		PARP1	3.5	1
andrographolide	C030419	5508-58-7	Mercury Poisoning, Nervous System	MESH:D020262		JUN	3.5	1
andrographolide	C030419	5508-58-7	Pemphigoid, Bullous	MESH:D010391		CXCL8	3.5	1
andrographolide	C030419	5508-58-7	Sarcoidosis	MESH:D012507		TGFB1	3.5	1
andrographolide	C030419	5508-58-7	Uterine Neoplasms	MESH:D014594		SMAD3	3.5	1
andrographolide	C030419	5508-58-7	Cholangitis, Sclerosing	MESH:D015209		HIF1A	3.49	1
andrographolide	C030419	5508-58-7	Hypertension, Malignant	MESH:D006974		CYP17A1	3.49	1
andrographolide	C030419	5508-58-7	Hypogonadism	MESH:D007006		CYP17A1	3.49	1
andrographolide	C030419	5508-58-7	Thyroid Cancer, Papillary	MESH:D000077273		SNAI1	3.49	1
andrographolide	C030419	5508-58-7	Hepatitis B	MESH:D006509		HP	3.48	1
andrographolide	C030419	5508-58-7	Liver Diseases, Parasitic	MESH:D008109		TP53	3.48	1
andrographolide	C030419	5508-58-7	Paralysis	MESH:D010243		PARP1|SOD1	3.48	2
andrographolide	C030419	5508-58-7	Thyroid cancer, follicular	MESH:C572845		PPARG	3.48	1
andrographolide	C030419	5508-58-7	Macular Edema	MESH:D008269		VEGFA	3.47	1
andrographolide	C030419	5508-58-7	Anemia, Iron-Deficiency	MESH:D018798		SOD1	3.46	1
andrographolide	C030419	5508-58-7	Pancreatic Carcinoma	MESH:C562463		RELA	3.46	1
andrographolide	C030419	5508-58-7	Lead Poisoning	MESH:D007855		MMP9	3.45	1
andrographolide	C030419	5508-58-7	Periodontitis	MESH:D010518		MMP9	3.45	2
andrographolide	C030419	5508-58-7	Arterial Occlusive Diseases	MESH:D001157		PLAU	3.44	4
andrographolide	C030419	5508-58-7	Cholestasis, Intrahepatic	MESH:D002780		MAFG	3.44	1
andrographolide	C030419	5508-58-7	Polycystic Ovary Syndrome	MESH:D011085		BAX|BCL2	3.44	1
andrographolide	C030419	5508-58-7	Hashimoto Disease	MESH:D050031		IL6	3.42	1
andrographolide	C030419	5508-58-7	Sarcoma, Kaposi	MESH:D012514		IL6	3.42	1
andrographolide	C030419	5508-58-7	Aberrant Crypt Foci	MESH:D058739		CTNNB1	3.41	3
andrographolide	C030419	5508-58-7	Cartilage Diseases	MESH:D002357		EDN1	3.41	1
andrographolide	C030419	5508-58-7	Listeriosis	MESH:D008088		TNF	3.41	1
andrographolide	C030419	5508-58-7	Esophagitis, Peptic	MESH:D004942		CXCL8	3.4	1
andrographolide	C030419	5508-58-7	Intracranial Hemorrhages	MESH:D020300		PLAU	3.39	4
andrographolide	C030419	5508-58-7	Adenocarcinoma Of Esophagus	MESH:C562730		TP53	3.38	1
andrographolide	C030419	5508-58-7	Eye Diseases	MESH:D005128		SCD1	3.38	1
andrographolide	C030419	5508-58-7	Ovarian Cysts	MESH:D010048		CYP17A1	3.37	1
andrographolide	C030419	5508-58-7	Anuria	MESH:D001002		PLAU	3.36	1
andrographolide	C030419	5508-58-7	Helicobacter Infections	MESH:D016481		CDH1	3.36	1
andrographolide	C030419	5508-58-7	Fibromatosis, Aggressive	MESH:D018222		TNF	3.35	1
andrographolide	C030419	5508-58-7	Asthenozoospermia	MESH:D053627		PLAU	3.34	1
andrographolide	C030419	5508-58-7	Neuralgia, Postherpetic	MESH:D051474		CXCL8	3.33	1
andrographolide	C030419	5508-58-7	Central Nervous System Neoplasms	MESH:D016543		TP53	3.32	1
andrographolide	C030419	5508-58-7	Posterior Leukoencephalopathy Syndrome	MESH:D054038		TGFB1	3.31	1
andrographolide	C030419	5508-58-7	Azoospermia	MESH:D053713		BCL2	3.3	1
andrographolide	C030419	5508-58-7	Gastrointestinal Stromal Tumors	MESH:D046152		RB1	3.3	1
andrographolide	C030419	5508-58-7	Phobic Disorders	MESH:D010698		CAT	3.3	1
andrographolide	C030419	5508-58-7	Hypothermia	MESH:D007035		SOD1|TNF	3.29	3
andrographolide	C030419	5508-58-7	Myeloproliferative Disorders	MESH:D009196		TP53	3.29	1
andrographolide	C030419	5508-58-7	Retinal Vein Occlusion	MESH:D012170		VEGFA	3.29	1
andrographolide	C030419	5508-58-7	Arteritis	MESH:D001167		CYP1A1	3.28	1
andrographolide	C030419	5508-58-7	Malaria, Falciparum	MESH:D016778		FAS	3.28	1
andrographolide	C030419	5508-58-7	Brain Diseases	MESH:D001927		MPO|TGFB1	3.25	2
andrographolide	C030419	5508-58-7	Lymphatic Metastasis	MESH:D008207		STAT3	3.25	1
andrographolide	C030419	5508-58-7	Morphine Dependence	MESH:D009021		MMP9	3.24	1
andrographolide	C030419	5508-58-7	Basal Ganglia Diseases	MESH:D001480		PDGFB	3.23	1
andrographolide	C030419	5508-58-7	Bone Resorption	MESH:D001862		CXCL2	3.23	1
andrographolide	C030419	5508-58-7	Urinary Bladder, Overactive	MESH:D053201		EDN1	3.23	1
andrographolide	C030419	5508-58-7	Bronchopulmonary Dysplasia	MESH:D001997		IL1B	3.22	1
andrographolide	C030419	5508-58-7	Optic Atrophy, Hereditary, Leber	MESH:D029242		IL1B	3.22	1
andrographolide	C030419	5508-58-7	Polyploidy	MESH:D011123		TP53	3.22	1
andrographolide	C030419	5508-58-7	Thromboembolism	MESH:D013923		PLAU	3.22	1
andrographolide	C030419	5508-58-7	Chlamydia Infections	MESH:D002690		TNF	3.21	1
andrographolide	C030419	5508-58-7	Leukoencephalopathies	MESH:D056784		SPP1	3.21	1
andrographolide	C030419	5508-58-7	Peritonitis	MESH:D010538		GSK3B	3.2	1
andrographolide	C030419	5508-58-7	Thrombocytopenia	MESH:D013921		PECAM1	3.2	1
andrographolide	C030419	5508-58-7	Mental Disorders	MESH:D001523		DDC	3.19	1
andrographolide	C030419	5508-58-7	Microsatellite Instability	MESH:D053842		BAX	3.19	1
andrographolide	C030419	5508-58-7	Keratitis	MESH:D007634		CXCL8	3.18	1
andrographolide	C030419	5508-58-7	Nose Neoplasms	MESH:D009669		MMP2	3.18	1
andrographolide	C030419	5508-58-7	Cardiovascular Abnormalities	MESH:D018376		EDN1	3.17	1
andrographolide	C030419	5508-58-7	Coronary Disease	MESH:D003327		PLAU	3.17	2
andrographolide	C030419	5508-58-7	Leukemia, Myelogenous, Chronic, BCR-ABL Positive	MESH:D015464		BIRC5	3.17	1
andrographolide	C030419	5508-58-7	Sexual Dysfunctions, Psychological	MESH:D020018		CYP17A1	3.17	1
andrographolide	C030419	5508-58-7	Porphyria Cutanea Tarda	MESH:D017119		CYP1A2	3.16	1
andrographolide	C030419	5508-58-7	Taste Disorders	MESH:D013651		FAS	3.16	1
andrographolide	C030419	5508-58-7	Cleft Lip	MESH:D002971		MYC	3.15	1
andrographolide	C030419	5508-58-7	Myasthenia Gravis	MESH:D009157		FAS	3.14	1
andrographolide	C030419	5508-58-7	Fatty Liver, Alcoholic	MESH:D005235		SOD1	3.13	1
andrographolide	C030419	5508-58-7	Genomic Instability	MESH:D042822		CCND1	3.13	1
andrographolide	C030419	5508-58-7	Hyperkalemia	MESH:D006947		CYP17A1	3.13	1
andrographolide	C030419	5508-58-7	Gastroesophageal Reflux	MESH:D005764		CXCL8	3.11	2
andrographolide	C030419	5508-58-7	Metabolic Diseases	MESH:D008659		PPARG	3.11	1
andrographolide	C030419	5508-58-7	Myocardial Stunning	MESH:D017682		TNF	3.11	1
andrographolide	C030419	5508-58-7	Hyperparathyroidism, Secondary	MESH:D006962		IL6	3.09	1
andrographolide	C030419	5508-58-7	Rhabdomyosarcoma	MESH:D012208		VEGFA	3.08	1
andrographolide	C030419	5508-58-7	Angina Pectoris	MESH:D000787		PLAU	3.07	1
andrographolide	C030419	5508-58-7	Cystic Fibrosis	MESH:D003550		TGFB1	3.07	1
andrographolide	C030419	5508-58-7	Bone Diseases	MESH:D001847		MMP2	3.06	1
andrographolide	C030419	5508-58-7	Hypertension, Portal	MESH:D006975		VEGFA	3.06	1
andrographolide	C030419	5508-58-7	Cognition Disorders	MESH:D003072		ABCC4|GSK3B	3.05	2
andrographolide	C030419	5508-58-7	Spinal Dysraphism	MESH:D016135		CCL2	3.05	1
andrographolide	C030419	5508-58-7	Cataract	MESH:D002386		VIM	3.03	1
andrographolide	C030419	5508-58-7	Anorexia	MESH:D000855		IL1B|TNF	3.02	2
andrographolide	C030419	5508-58-7	Arthritis, Infectious	MESH:D001170		TNF	3.02	1
andrographolide	C030419	5508-58-7	Infant, Newborn, Diseases	MESH:D007232		TGFB1	3.02	1
andrographolide	C030419	5508-58-7	Cardiac Output, Low	MESH:D002303		NFE2L2	3.01	1
andrographolide	C030419	5508-58-7	Methemoglobinemia	MESH:D008708		CYP1A2	3.01	1
andrographolide	C030419	5508-58-7	Bronchitis, Chronic	MESH:D029481		VEGFA	3	1
andrographolide	C030419	5508-58-7	Coronary Restenosis	MESH:D023903		TNF	2.99	1
andrographolide	C030419	5508-58-7	Duodenal Ulcer	MESH:D004381		TGFB1	2.99	1
andrographolide	C030419	5508-58-7	Peripheral Vascular Diseases	MESH:D016491		CYP1A1	2.99	1
andrographolide	C030419	5508-58-7	Urinary Retention	MESH:D016055		EDN1	2.98	1
andrographolide	C030419	5508-58-7	Ocular Hypertension	MESH:D009798		DDIT3	2.97	1
andrographolide	C030419	5508-58-7	Splenic Diseases	MESH:D013158		CYP1A2	2.97	1
andrographolide	C030419	5508-58-7	Muscular Diseases	MESH:D009135		IL1B|TGFB1	2.96	2
andrographolide	C030419	5508-58-7	Testicular Diseases	MESH:D013733		FASLG	2.96	1
andrographolide	C030419	5508-58-7	Ventricular Fibrillation	MESH:D014693		PLAU	2.96	1
andrographolide	C030419	5508-58-7	Hypoalbuminemia	MESH:D034141		IL6	2.95	1
andrographolide	C030419	5508-58-7	Bradycardia	MESH:D001919		CYP1A1|EDN1|INS1	2.94	4
andrographolide	C030419	5508-58-7	Substance-Related Disorders	MESH:D019966		ABCC4	2.93	1
andrographolide	C030419	5508-58-7	Fanconi Anemia	MESH:D005199		TNF	2.92	1
andrographolide	C030419	5508-58-7	Gait Disorders, Neurologic	MESH:D020233		SOD1	2.92	1
andrographolide	C030419	5508-58-7	Renal Insufficiency	MESH:D051437		EDN1|PPARG	2.92	2
andrographolide	C030419	5508-58-7	Scleroderma, Localized	MESH:D012594		TNF	2.92	1
andrographolide	C030419	5508-58-7	Hematologic Diseases	MESH:D006402		FAS	2.91	1
andrographolide	C030419	5508-58-7	Neurodevelopmental Disorders	MESH:D065886		CTNNB1	2.91	1
andrographolide	C030419	5508-58-7	Ulcer	MESH:D014456		DDIT3	2.89	1
andrographolide	C030419	5508-58-7	Reflex, Abnormal	MESH:D012021		INS1	2.88	1
andrographolide	C030419	5508-58-7	Carcinogenesis	MESH:D063646		NFE2L2	2.87	1
andrographolide	C030419	5508-58-7	Hepatitis C	MESH:D006526		CYP3A4	2.87	1
andrographolide	C030419	5508-58-7	Metaplasia	MESH:D008679		BCL2	2.85	1
andrographolide	C030419	5508-58-7	Placenta Diseases	MESH:D010922		TNF	2.83	1
andrographolide	C030419	5508-58-7	Intestinal Diseases	MESH:D007410		DDIT3	2.81	1
andrographolide	C030419	5508-58-7	Gout	MESH:D006073		IL1B	2.8	1
andrographolide	C030419	5508-58-7	Plaque, Atherosclerotic	MESH:D058226		PARP1	2.8	2
andrographolide	C030419	5508-58-7	Prenatal Exposure Delayed Effects	MESH:D011297		CCN2	2.79	1
andrographolide	C030419	5508-58-7	Anxiety Disorders	MESH:D001008		FOS|TNF	2.78	2
andrographolide	C030419	5508-58-7	Encephalomyelitis, Autoimmune, Experimental	MESH:D004681		NFE2L2	2.77	1
andrographolide	C030419	5508-58-7	Thyroid Diseases	MESH:D013959		CCL2	2.76	1
andrographolide	C030419	5508-58-7	Blood Coagulation Disorders	MESH:D001778		HMOX1	2.74	1
andrographolide	C030419	5508-58-7	Lymphopenia	MESH:D008231		IL1B	2.74	1
andrographolide	C030419	5508-58-7	Cryptorchidism	MESH:D003456		CASP3	2.73	1
andrographolide	C030419	5508-58-7	Hyperhomocysteinemia	MESH:D020138		TNF	2.73	1
andrographolide	C030419	5508-58-7	Fetal Death	MESH:D005313		NFE2L2	2.72	1
andrographolide	C030419	5508-58-7	Meningitis, Aseptic	MESH:D008582		IL6	2.71	1
andrographolide	C030419	5508-58-7	Rhinitis, Allergic	MESH:D065631		CAT	2.71	1
andrographolide	C030419	5508-58-7	Vasculitis	MESH:D014657		NFKBIA	2.71	1
andrographolide	C030419	5508-58-7	Hypoxia	MESH:D000860		MPO	2.7	1
andrographolide	C030419	5508-58-7	Liver Failure	MESH:D017093		VEGFA	2.7	1
andrographolide	C030419	5508-58-7	Hearing Loss	MESH:D034381		SOD1	2.68	1
andrographolide	C030419	5508-58-7	Precursor T-Cell Lymphoblastic Leukemia-Lymphoma	MESH:D054218		BCL2	2.68	1
andrographolide	C030419	5508-58-7	Bipolar Disorder	MESH:D001714		GSK3B	2.67	1
andrographolide	C030419	5508-58-7	Tachycardia, Sinus	MESH:D013616		CYP1A1	2.67	1
andrographolide	C030419	5508-58-7	Acidosis	MESH:D000138		NFE2L2	2.66	1
andrographolide	C030419	5508-58-7	Arrhythmias, Cardiac	MESH:D001145		EDN1	2.66	2
andrographolide	C030419	5508-58-7	Staphylococcal Infections	MESH:D013203		CXCL8	2.64	1
andrographolide	C030419	5508-58-7	Demyelinating Diseases	MESH:D003711		TP53	2.63	1
andrographolide	C030419	5508-58-7	Poisoning	MESH:D011041		GSK3B	2.63	1
andrographolide	C030419	5508-58-7	Neurogenic Inflammation	MESH:D020078		TNF	2.62	1
andrographolide	C030419	5508-58-7	Pleural Effusion	MESH:D010996		TNF	2.6	1
andrographolide	C030419	5508-58-7	Alopecia	MESH:D000505		PARP1	2.58	1
andrographolide	C030419	5508-58-7	Leukocytosis	MESH:D007964		IL1B	2.58	1
andrographolide	C030419	5508-58-7	Weight Loss	MESH:D015431		INS1|SOD1	2.58	4
andrographolide	C030419	5508-58-7	Developmental Disabilities	MESH:D002658		MAPK3	2.56	1
andrographolide	C030419	5508-58-7	Lipidoses	MESH:D008064		PPARG	2.56	1
andrographolide	C030419	5508-58-7	Muscle Weakness	MESH:D018908		SOD1	2.56	1
andrographolide	C030419	5508-58-7	Fatigue	MESH:D005221		SOD1	2.51	1
andrographolide	C030419	5508-58-7	Venous Thromboembolism	MESH:D054556		TNF	2.51	1
andrographolide	C030419	5508-58-7	Birth Weight	MESH:D001724		CYP1A1	2.5	1
andrographolide	C030419	5508-58-7	Hyperbilirubinemia	MESH:D006932		TNF	2.5	1
andrographolide	C030419	5508-58-7	Torsades de Pointes	MESH:D016171		CYP3A4	2.5	1
andrographolide	C030419	5508-58-7	Cystitis	MESH:D003556		RELA	2.49	1
andrographolide	C030419	5508-58-7	Mucositis	MESH:D052016		IL1B	2.49	1
andrographolide	C030419	5508-58-7	Infections	MESH:D007239		TNF	2.45	1
andrographolide	C030419	5508-58-7	Respiratory Tract Diseases	MESH:D012140		TNF	2.4	1
andrographolide	C030419	5508-58-7	Pain	MESH:D010146		EDN1|TNF	2.39	4
andrographolide	C030419	5508-58-7	Seizures	MESH:D012640		CAT|FOS|IL1B|IL6|INS1	2.39	12
andrographolide	C030419	5508-58-7	Ventricular Dysfunction	MESH:D018754		TNF	2.39	1
andrographolide	C030419	5508-58-7	Hyperkinesis	MESH:D006948		FOS	2.38	1
andrographolide	C030419	5508-58-7	Shock, Septic	MESH:D012772		TNF	2.38	1
andrographolide	C030419	5508-58-7	Lethargy	MESH:D053609		IL1B	2.33	1
andrographolide	C030419	5508-58-7	Long QT Syndrome	MESH:D008133		CYP1A1	2.32	1
andrographolide	C030419	5508-58-7	Sleep Wake Disorders	MESH:D012893		IL1B	2.32	1
andrographolide	C030419	5508-58-7	Abnormalities, Drug-Induced	MESH:D000014		CAT	2.24	2
andrographolide	C030419	5508-58-7	Hepatic Encephalopathy	MESH:D006501		TNF	2.24	2
andrographolide	C030419	5508-58-7	Dyskinesia, Drug-Induced	MESH:D004409		CAT	2.21	1
andrographolide	C030419	5508-58-7	Amnesia	MESH:D000647		IL6	2.1	1
andrographolide	C030419	5508-58-7	Headache	MESH:D006261		IL6	2.06	1
andrographolide	C030419	5508-58-7	Heart Arrest	MESH:D006323		TNF	2.04	1
andrographolide	C030419	5508-58-7	Nausea	MESH:D009325		TNF	1.96	1
andrographolide	C030419	5508-58-7	Tachycardia	MESH:D013610		TNF	1.94	1
