# Supplementary material for: Panax ginseng ameliorates hepatorenal oxidative alterations induced by commercially used cypermethrin in male rats: experimental and molecular docking approaches
Source: Environ Sci Pollut Res Int. 2023 Sep 30;30(50):109702–23. doi: 10.1007/s11356-023-29935-2 (PMC10622388; doi:10.1007/s11356-023-29935-2)
Supplement: Supplementary file 3 — Biological activities of ginsenoside f2 (XLS 3 kb) [file 11356_2023_29935_MOESM3_ESM.xls]

Chemical Name	Chemical ID	CAS RN	Disease Name	Disease ID	Direct Evidence	Inference Network	Inference Score	Reference Count
ginsenoside F2	C407883		Inflammatory Bowel Disease 13	MESH:C567384		ABCB1	7.64	1
ginsenoside F2	C407883		Translocation, Genetic	MESH:D014178		ABCB1	6.25	1
ginsenoside F2	C407883		Marijuana Abuse	MESH:D002189		ABCB1	6.22	1
ginsenoside F2	C407883		Adrenocortical Carcinoma	MESH:D018268		ABCB1	5.95	1
ginsenoside F2	C407883		Hematologic Neoplasms	MESH:D019337		ABCB1	5.94	1
ginsenoside F2	C407883		Escherichia coli Infections	MESH:D004927		ABCB1	5.71	1
ginsenoside F2	C407883		Genetic Predisposition to Disease	MESH:D020022		ABCB1	5.61	1
ginsenoside F2	C407883		Lymphoma, Large B-Cell, Diffuse	MESH:D016403		ABCB1	5.49	1
ginsenoside F2	C407883		Squamous Cell Carcinoma of Head and Neck	MESH:D000077195		ABCB1	5.47	1
ginsenoside F2	C407883		Neuroblastoma	MESH:D009447		ABCB1	5.29	1
ginsenoside F2	C407883		Pain, Postoperative	MESH:D010149		ABCB1	5.26	1
ginsenoside F2	C407883		Arthritis, Experimental	MESH:D001169		ABCB1	5.15	1
ginsenoside F2	C407883		Esophageal Neoplasms	MESH:D004938		ABCB1	5.13	1
ginsenoside F2	C407883		Heart Defects, Congenital	MESH:D006330		ABCB1	5.12	1
ginsenoside F2	C407883		Precursor Cell Lymphoblastic Leukemia-Lymphoma	MESH:D054198		ABCB1	5.12	1
ginsenoside F2	C407883		Hypotension, Orthostatic	MESH:D007024		ABCB1	5.11	1
ginsenoside F2	C407883		Kidney Neoplasms	MESH:D007680		ABCB1	5.10	1
ginsenoside F2	C407883		Parkinson Disease, Secondary	MESH:D010302		ABCB1	5.10	1
ginsenoside F2	C407883		Mental Disorders	MESH:D001523		ABCB1	5.03	1
ginsenoside F2	C407883		Neutropenia	MESH:D009503		ABCB1	4.92	2
ginsenoside F2	C407883		Epilepsy	MESH:D004827		ABCB1	4.90	2
ginsenoside F2	C407883		Carcinoma, Non-Small-Cell Lung	MESH:D002289		ABCB1	4.88	1
ginsenoside F2	C407883		Disease Progression	MESH:D018450		ABCB1	4.81	1
ginsenoside F2	C407883		Parkinson Disease	MESH:D010300		ABCB1	4.80	1
ginsenoside F2	C407883		Arthritis, Rheumatoid	MESH:D001172		ABCB1	4.79	2
ginsenoside F2	C407883		Neurotoxicity Syndromes	MESH:D020258		ABCB1	4.79	1
ginsenoside F2	C407883		Carcinoma	MESH:D002277		ABCB1	4.78	1
ginsenoside F2	C407883		Peripheral Nervous System Diseases	MESH:D010523		ABCB1	4.77	1
ginsenoside F2	C407883		Nervous System Diseases	MESH:D009422		ABCB1	4.69	2
ginsenoside F2	C407883		Autism Spectrum Disorder	MESH:D000067877		ABCB1	4.62	1
ginsenoside F2	C407883		Colorectal Neoplasms	MESH:D015179		ABCB1	4.60	2
ginsenoside F2	C407883		Neoplasm Metastasis	MESH:D009362		ABCB1	4.58	1
ginsenoside F2	C407883		Neoplasms	MESH:D009369		ABCB1	4.56	1
ginsenoside F2	C407883		Poisoning	MESH:D011041		ABCB1	4.55	1
ginsenoside F2	C407883		Vomiting	MESH:D014839		ABCB1	4.53	1
ginsenoside F2	C407883		Nausea	MESH:D009325		ABCB1	4.49	1
ginsenoside F2	C407883		Drug-Related Side Effects and Adverse Reactions	MESH:D064420		ABCB1	4.34	4
ginsenoside F2	C407883		Carcinoma, Hepatocellular	MESH:D006528		ABCB1	4.29	1
ginsenoside F2	C407883		Liver Cirrhosis, Experimental	MESH:D008106		ABCB1	4.18	1
ginsenoside F2	C407883		Breast Neoplasms	MESH:D001943		ABCB1	4.17	1
ginsenoside F2	C407883		Chemical and Drug Induced Liver Injury	MESH:D056486		ABCB1	3.85	1
