# Supplementary material for: Panax ginseng ameliorates hepatorenal oxidative alterations induced by commercially used cypermethrin in male rats: experimental and molecular docking approaches
Source: Environ Sci Pollut Res Int. 2023 Sep 30;30(50):109702–23. doi: 10.1007/s11356-023-29935-2 (PMC10622388; doi:10.1007/s11356-023-29935-2)
Supplement: Supplementary file 4 — Biological activities of ginsenoside f1 (XLS 17 kb) [file 11356_2023_29935_MOESM4_ESM.xls]

Chemical Name	Chemical ID	CAS RN	Disease Name	Disease ID	Direct Evidence	Inference Network	Inference Score	Reference Count
ginsenoside F1	C055327	53963-43-2	Reperfusion Injury	MESH:D015427		CXCL8|IL6|RELA	16.77	8
ginsenoside F1	C055327	53963-43-2	Cell Transformation, Neoplastic	MESH:D002471		CXCL8|IL6|RELA	15.76	5
ginsenoside F1	C055327	53963-43-2	Lichenoid Eruptions	MESH:D017512		CXCL8|IL6	15.69	1
ginsenoside F1	C055327	53963-43-2	Osteoarthritis, Spine	MESH:D055013		CXCL8|IL6	15.69	1
ginsenoside F1	C055327	53963-43-2	Cholestasis	MESH:D002779		CXCL8|IL6|RELA	15.42	3
ginsenoside F1	C055327	53963-43-2	Neoplasm Invasiveness	MESH:D009361		CXCL8|IL6|RELA	15.08	5
ginsenoside F1	C055327	53963-43-2	Stomach Neoplasms	MESH:D013274		CXCL8|IL6|RELA	15.01	4
ginsenoside F1	C055327	53963-43-2	Oral Submucous Fibrosis	MESH:D009914		CXCL8|IL6	13.90	1
ginsenoside F1	C055327	53963-43-2	Barrett Esophagus	MESH:D001471		CXCL8|RELA	13.72	1
ginsenoside F1	C055327	53963-43-2	Cachexia	MESH:D002100		CXCL8|IL6	13.01	1
ginsenoside F1	C055327	53963-43-2	Breast Neoplasms	MESH:D001943		CXCL8|IL6|RELA	12.86	5
ginsenoside F1	C055327	53963-43-2	Heat Stroke	MESH:D018883		IL6|RELA	12.85	1
ginsenoside F1	C055327	53963-43-2	Liver Cirrhosis, Alcoholic	MESH:D008104		IL6|RELA	12.80	1
ginsenoside F1	C055327	53963-43-2	Leishmaniasis, Visceral	MESH:D007898		CXCL8|IL6	12.74	3
ginsenoside F1	C055327	53963-43-2	Hepatolenticular Degeneration	MESH:D006527		CXCL8|IL6	12.66	1
ginsenoside F1	C055327	53963-43-2	Cholestasis, Extrahepatic	MESH:D001651		IL6|RELA	12.52	2
ginsenoside F1	C055327	53963-43-2	Tobacco Use Disorder	MESH:D014029		CXCL8|IL6	12.34	1
ginsenoside F1	C055327	53963-43-2	Subarachnoid Hemorrhage	MESH:D013345		IL6|RELA	11.87	1
ginsenoside F1	C055327	53963-43-2	Crohn Disease	MESH:D003424		IL6|RELA	11.60	3
ginsenoside F1	C055327	53963-43-2	COVID-19	MESH:D000086382		CXCL8|IL6	11.34	4
ginsenoside F1	C055327	53963-43-2	Pulmonary Disease, Chronic Obstructive	MESH:D029424		CXCL8|IL6	11.04	5
ginsenoside F1	C055327	53963-43-2	Colitis, Ulcerative	MESH:D003093		CXCL8|RELA	10.84	2
ginsenoside F1	C055327	53963-43-2	Mesothelioma, Malignant	MESH:D000086002		CXCL8|IL6	10.77	2
ginsenoside F1	C055327	53963-43-2	Glomerulonephritis	MESH:D005921		CXCL8|IL6	10.73	2
ginsenoside F1	C055327	53963-43-2	Thyroid Neoplasms	MESH:D013964		CXCL8|IL6	10.71	1
ginsenoside F1	C055327	53963-43-2	Kidney Failure, Chronic	MESH:D007676		IL6|RELA	10.56	2
ginsenoside F1	C055327	53963-43-2	Colitis	MESH:D003092		IL6|RELA	10.42	3
ginsenoside F1	C055327	53963-43-2	Carcinoma, Renal Cell	MESH:D002292		IL6|RELA	10.11	2
ginsenoside F1	C055327	53963-43-2	Brain Ischemia	MESH:D002545		IL6|RELA	10.09	3
ginsenoside F1	C055327	53963-43-2	Carcinoma, Squamous Cell	MESH:D002294		CXCL8|IL6	9.80	2
ginsenoside F1	C055327	53963-43-2	Diabetes Mellitus, Experimental	MESH:D003921		IL6|RELA	9.69	1
ginsenoside F1	C055327	53963-43-2	Ovarian Neoplasms	MESH:D010051		CXCL8|IL6	9.69	2
ginsenoside F1	C055327	53963-43-2	Pulmonary Fibrosis	MESH:D011658		CXCL8|IL6	9.63	3
ginsenoside F1	C055327	53963-43-2	Arthritis, Rheumatoid	MESH:D001172		CXCL8|IL6	9.47	3
ginsenoside F1	C055327	53963-43-2	Adenocarcinoma	MESH:D000230		CXCL8|RELA	9.41	2
ginsenoside F1	C055327	53963-43-2	Diabetes Mellitus, Type 2	MESH:D003924		IL6|RELA	9.02	2
ginsenoside F1	C055327	53963-43-2	Fever	MESH:D005334		CXCL8|IL6	8.94	3
ginsenoside F1	C055327	53963-43-2	Heart Failure	MESH:D006333		CXCL8|IL6	8.39	3
ginsenoside F1	C055327	53963-43-2	Hyperalgesia	MESH:D006930		CXCL8|IL6	8.35	4
ginsenoside F1	C055327	53963-43-2	Edema	MESH:D004487		CXCL8|IL6	8.07	1
ginsenoside F1	C055327	53963-43-2	Drug-Related Side Effects and Adverse Reactions	MESH:D064420		CXCL8|IL6	7.99	1
ginsenoside F1	C055327	53963-43-2	Carcinoma, Hepatocellular	MESH:D006528		CXCL8|IL6	7.82	6
ginsenoside F1	C055327	53963-43-2	Inflammation	MESH:D007249		CXCL8|IL6	7.73	12
ginsenoside F1	C055327	53963-43-2	Prostatic Neoplasms	MESH:D011471		CXCL8|IL6	7.64	7
ginsenoside F1	C055327	53963-43-2	Hypertension	MESH:D006973		IL6|RELA	7.33	6
ginsenoside F1	C055327	53963-43-2	Eye Infections, Bacterial	MESH:D015818		CXCL8	6.54	1
ginsenoside F1	C055327	53963-43-2	Castleman Disease	MESH:D005871		IL6	6.30	1
ginsenoside F1	C055327	53963-43-2	Rheumatoid Arthritis, Systemic Juvenile	MESH:C565798		IL6	6.30	1
ginsenoside F1	C055327	53963-43-2	Goiter, Nodular	MESH:D006044		IL6	6.10	1
ginsenoside F1	C055327	53963-43-2	Intracranial Arteriovenous Malformations	MESH:D002538		IL6	5.96	1
ginsenoside F1	C055327	53963-43-2	Salmonella Infections, Animal	MESH:D012481		CXCL8	5.91	1
ginsenoside F1	C055327	53963-43-2	Inflammatory Breast Neoplasms	MESH:D058922		CXCL8	5.85	1
ginsenoside F1	C055327	53963-43-2	Hepatitis, Alcoholic	MESH:D006519		CXCL8	5.64	1
ginsenoside F1	C055327	53963-43-2	HIV Wasting Syndrome	MESH:D019247		IL6	5.61	1
ginsenoside F1	C055327	53963-43-2	Pain, Intractable	MESH:D010148		CXCL8	5.60	1
ginsenoside F1	C055327	53963-43-2	Pneumonia, Pneumococcal	MESH:D011018		CXCL8	5.60	1
ginsenoside F1	C055327	53963-43-2	Lymphoma, Large-Cell, Anaplastic	MESH:D017728		RELA	5.57	1
ginsenoside F1	C055327	53963-43-2	Pemphigoid, Bullous	MESH:D010391		CXCL8	5.57	1
ginsenoside F1	C055327	53963-43-2	Entamoebiasis	MESH:D004749		IL6	5.55	1
ginsenoside F1	C055327	53963-43-2	Pancreatic Carcinoma	MESH:C562463		RELA	5.53	1
ginsenoside F1	C055327	53963-43-2	Angina, Unstable	MESH:D000789		CXCL8	5.50	1
ginsenoside F1	C055327	53963-43-2	Hashimoto Disease	MESH:D050031		IL6	5.50	1
ginsenoside F1	C055327	53963-43-2	Sarcoma, Kaposi	MESH:D012514		IL6	5.50	1
ginsenoside F1	C055327	53963-43-2	Esophagitis, Peptic	MESH:D004942		CXCL8	5.47	1
ginsenoside F1	C055327	53963-43-2	Pregnancy Complications, Cardiovascular	MESH:D011249		IL6	5.41	1
ginsenoside F1	C055327	53963-43-2	Neuralgia, Postherpetic	MESH:D051474		CXCL8	5.39	1
ginsenoside F1	C055327	53963-43-2	Berylliosis	MESH:D001607		IL6	5.37	1
ginsenoside F1	C055327	53963-43-2	Brain Injuries, Traumatic	MESH:D000070642		RELA	5.36	2
ginsenoside F1	C055327	53963-43-2	Down Syndrome	MESH:D004314		CXCL8	5.32	1
ginsenoside F1	C055327	53963-43-2	Arthritis, Psoriatic	MESH:D015535		CXCL8	5.26	1
ginsenoside F1	C055327	53963-43-2	Hyperoxaluria	MESH:D006959		IL6	5.26	1
ginsenoside F1	C055327	53963-43-2	Keratitis	MESH:D007634		CXCL8	5.24	1
ginsenoside F1	C055327	53963-43-2	Pleural Diseases	MESH:D010995		IL6	5.18	1
ginsenoside F1	C055327	53963-43-2	Behcet Syndrome	MESH:D001528		CXCL8	5.17	1
ginsenoside F1	C055327	53963-43-2	Leishmaniasis, Cutaneous	MESH:D016773		CXCL8	5.17	1
ginsenoside F1	C055327	53963-43-2	Gastroesophageal Reflux	MESH:D005764		CXCL8	5.15	2
ginsenoside F1	C055327	53963-43-2	Hyperparathyroidism, Secondary	MESH:D006962		IL6	5.15	1
ginsenoside F1	C055327	53963-43-2	Coxsackievirus Infections	MESH:D003384		IL6	5.10	1
ginsenoside F1	C055327	53963-43-2	Mitochondrial Myopathies	MESH:D017240		IL6	5.06	1
ginsenoside F1	C055327	53963-43-2	Shock, Hemorrhagic	MESH:D012771		IL6	5.06	1
ginsenoside F1	C055327	53963-43-2	Burns	MESH:D002056		IL6	5.04	2
ginsenoside F1	C055327	53963-43-2	Triple Negative Breast Neoplasms	MESH:D064726		CXCL8	5.04	1
ginsenoside F1	C055327	53963-43-2	Pleurisy	MESH:D010998		IL6	5.02	1
ginsenoside F1	C055327	53963-43-2	Burns, Chemical	MESH:D002057		IL6	5.00	1
ginsenoside F1	C055327	53963-43-2	Hypoalbuminemia	MESH:D034141		IL6	5.00	1
ginsenoside F1	C055327	53963-43-2	Severe Acute Respiratory Syndrome	MESH:D045169		RELA	5.00	1
ginsenoside F1	C055327	53963-43-2	Diabetic Angiopathies	MESH:D003925		RELA	4.95	1
ginsenoside F1	C055327	53963-43-2	Osteoporosis, Postmenopausal	MESH:D015663		IL6	4.95	1
ginsenoside F1	C055327	53963-43-2	Obstetric Labor, Premature	MESH:D007752		IL6	4.92	2
ginsenoside F1	C055327	53963-43-2	Polymyositis	MESH:D017285		IL6	4.92	1
ginsenoside F1	C055327	53963-43-2	Ureteral Obstruction	MESH:D014517		RELA	4.91	1
ginsenoside F1	C055327	53963-43-2	Graves Disease	MESH:D006111		IL6	4.90	1
ginsenoside F1	C055327	53963-43-2	Carcinoma, Basal Cell	MESH:D002280		IL6	4.86	1
ginsenoside F1	C055327	53963-43-2	Hepatic Insufficiency	MESH:D048550		RELA	4.85	1
ginsenoside F1	C055327	53963-43-2	Hepatitis, Autoimmune	MESH:D019693		IL6	4.82	1
ginsenoside F1	C055327	53963-43-2	Leishmaniasis	MESH:D007896		IL6	4.78	1
ginsenoside F1	C055327	53963-43-2	Meningitis, Aseptic	MESH:D008582		IL6	4.74	1
ginsenoside F1	C055327	53963-43-2	Wounds and Injuries	MESH:D014947		IL6	4.68	1
ginsenoside F1	C055327	53963-43-2	Hernia, Diaphragmatic	MESH:D006548		IL6	4.66	1
ginsenoside F1	C055327	53963-43-2	Liver Cirrhosis, Biliary	MESH:D008105		RELA	4.65	1
ginsenoside F1	C055327	53963-43-2	Cholangiocarcinoma	MESH:D018281		IL6	4.63	1
ginsenoside F1	C055327	53963-43-2	Staphylococcal Infections	MESH:D013203		CXCL8	4.62	1
ginsenoside F1	C055327	53963-43-2	Hemolytic-Uremic Syndrome	MESH:D006463		IL6	4.60	1
ginsenoside F1	C055327	53963-43-2	Inflammatory Bowel Diseases	MESH:D015212		IL6	4.60	1
ginsenoside F1	C055327	53963-43-2	Brain Neoplasms	MESH:D001932		RELA	4.53	1
ginsenoside F1	C055327	53963-43-2	Leukemia, Lymphocytic, Chronic, B-Cell	MESH:D015451		IL6	4.51	1
ginsenoside F1	C055327	53963-43-2	Acute Coronary Syndrome	MESH:D054058		IL6	4.50	1
ginsenoside F1	C055327	53963-43-2	Diabetes Mellitus, Type 1	MESH:D003922		IL6	4.49	1
ginsenoside F1	C055327	53963-43-2	Endometrial Neoplasms	MESH:D016889		CXCL8	4.48	1
ginsenoside F1	C055327	53963-43-2	Neuroblastoma	MESH:D009447		RELA	4.46	1
ginsenoside F1	C055327	53963-43-2	Cystitis	MESH:D003556		RELA	4.44	1
ginsenoside F1	C055327	53963-43-2	Respiratory Hypersensitivity	MESH:D012130		IL6	4.42	1
ginsenoside F1	C055327	53963-43-2	Infarction, Middle Cerebral Artery	MESH:D020244		IL6	4.41	3
ginsenoside F1	C055327	53963-43-2	Cardiotoxicity	MESH:D066126		CXCL8	4.39	1
ginsenoside F1	C055327	53963-43-2	Premature Birth	MESH:D047928		IL6	4.36	1
ginsenoside F1	C055327	53963-43-2	Autoimmune Diseases	MESH:D001327		IL6	4.35	1
ginsenoside F1	C055327	53963-43-2	Glioblastoma	MESH:D005909		CXCL8	4.35	1
ginsenoside F1	C055327	53963-43-2	Amphetamine-Related Disorders	MESH:D019969		RELA	4.33	1
ginsenoside F1	C055327	53963-43-2	Hypercalcemia	MESH:D006934		IL6	4.33	1
ginsenoside F1	C055327	53963-43-2	Metabolic Syndrome	MESH:D024821		IL6	4.33	1
ginsenoside F1	C055327	53963-43-2	Hypertension, Pulmonary	MESH:D006976		CXCL8	4.32	1
ginsenoside F1	C055327	53963-43-2	Diabetic Nephropathies	MESH:D003928		RELA	4.29	1
ginsenoside F1	C055327	53963-43-2	Myocarditis	MESH:D009205		IL6	4.28	1
ginsenoside F1	C055327	53963-43-2	Dermatitis, Atopic	MESH:D003876		IL6	4.24	1
ginsenoside F1	C055327	53963-43-2	Lupus Erythematosus, Systemic	MESH:D008180		IL6	4.23	1
ginsenoside F1	C055327	53963-43-2	Psoriasis	MESH:D011565		IL6	4.20	1
ginsenoside F1	C055327	53963-43-2	Arthritis, Experimental	MESH:D001169		IL6	4.17	3
ginsenoside F1	C055327	53963-43-2	Neurodegenerative Diseases	MESH:D019636		IL6	4.16	1
ginsenoside F1	C055327	53963-43-2	Sepsis	MESH:D018805		IL6	4.16	1
ginsenoside F1	C055327	53963-43-2	Pancreatic Neoplasms	MESH:D010190		CXCL8	4.15	1
ginsenoside F1	C055327	53963-43-2	Ischemia	MESH:D007511		IL6	4.14	1
ginsenoside F1	C055327	53963-43-2	Carcinoma, Non-Small-Cell Lung	MESH:D002289		CXCL8	4.13	1
ginsenoside F1	C055327	53963-43-2	Multiple Myeloma	MESH:D009101		IL6	4.12	3
ginsenoside F1	C055327	53963-43-2	Abortion, Spontaneous	MESH:D000022		IL6	4.11	1
ginsenoside F1	C055327	53963-43-2	Albuminuria	MESH:D000419		IL6	4.11	1
ginsenoside F1	C055327	53963-43-2	Osteoporosis	MESH:D010024		IL6	4.11	1
ginsenoside F1	C055327	53963-43-2	Skin Neoplasms	MESH:D012878		RELA	4.09	1
ginsenoside F1	C055327	53963-43-2	Acute Lung Injury	MESH:D055371		IL6	4.08	1
ginsenoside F1	C055327	53963-43-2	Drug Eruptions	MESH:D003875		RELA	4.03	1
ginsenoside F1	C055327	53963-43-2	Hypersensitivity	MESH:D006967		IL6	4.01	1
ginsenoside F1	C055327	53963-43-2	Disease Progression	MESH:D018450		RELA	3.99	2
ginsenoside F1	C055327	53963-43-2	Stroke	MESH:D020521		IL6	3.98	1
ginsenoside F1	C055327	53963-43-2	Urinary Bladder Neoplasms	MESH:D001749		CXCL8	3.94	1
ginsenoside F1	C055327	53963-43-2	Lung Injury	MESH:D055370		IL6	3.93	1
ginsenoside F1	C055327	53963-43-2	Skin Diseases	MESH:D012871		IL6	3.92	1
ginsenoside F1	C055327	53963-43-2	Pneumonia	MESH:D011014		IL6	3.88	1
ginsenoside F1	C055327	53963-43-2	Amnesia	MESH:D000647		IL6	3.87	1
ginsenoside F1	C055327	53963-43-2	Atherosclerosis	MESH:D050197		IL6	3.87	1
ginsenoside F1	C055327	53963-43-2	Colonic Neoplasms	MESH:D003110		RELA	3.87	1
ginsenoside F1	C055327	53963-43-2	Ventricular Dysfunction, Left	MESH:D018487		IL6	3.87	1
ginsenoside F1	C055327	53963-43-2	Colorectal Neoplasms	MESH:D015179		CXCL8	3.86	1
ginsenoside F1	C055327	53963-43-2	Fatty Liver	MESH:D005234		CXCL8	3.84	1
ginsenoside F1	C055327	53963-43-2	Parkinson Disease	MESH:D010300		IL6	3.82	1
ginsenoside F1	C055327	53963-43-2	Precancerous Conditions	MESH:D011230		IL6	3.81	1
ginsenoside F1	C055327	53963-43-2	Asthma	MESH:D001249		IL6	3.80	1
ginsenoside F1	C055327	53963-43-2	Brain Injuries	MESH:D001930		IL6	3.79	3
ginsenoside F1	C055327	53963-43-2	Neoplasms, Experimental	MESH:D009374		RELA	3.79	1
ginsenoside F1	C055327	53963-43-2	Schizophrenia	MESH:D012559		IL6	3.79	1
ginsenoside F1	C055327	53963-43-2	Peripheral Nervous System Diseases	MESH:D010523		IL6	3.78	1
ginsenoside F1	C055327	53963-43-2	Autistic Disorder	MESH:D001321		IL6	3.71	1
ginsenoside F1	C055327	53963-43-2	Cardiomyopathies	MESH:D009202		IL6	3.71	1
ginsenoside F1	C055327	53963-43-2	Liver Cirrhosis	MESH:D008103		IL6	3.71	1
ginsenoside F1	C055327	53963-43-2	Obesity	MESH:D009765		IL6	3.69	2
ginsenoside F1	C055327	53963-43-2	Hepatomegaly	MESH:D006529		RELA	3.67	1
ginsenoside F1	C055327	53963-43-2	Myocardial Ischemia	MESH:D017202		IL6	3.67	1
ginsenoside F1	C055327	53963-43-2	Hyperglycemia	MESH:D006943		IL6	3.66	1
ginsenoside F1	C055327	53963-43-2	Liver Neoplasms, Experimental	MESH:D008114		IL6	3.64	1
ginsenoside F1	C055327	53963-43-2	Depressive Disorder	MESH:D003866		IL6	3.61	1
ginsenoside F1	C055327	53963-43-2	Neoplasm Metastasis	MESH:D009362		IL6	3.60	2
ginsenoside F1	C055327	53963-43-2	Headache	MESH:D006261		IL6	3.59	1
ginsenoside F1	C055327	53963-43-2	Myocardial Infarction	MESH:D009203		IL6	3.55	2
ginsenoside F1	C055327	53963-43-2	Lung Neoplasms	MESH:D008175		IL6	3.44	1
ginsenoside F1	C055327	53963-43-2	Acute Kidney Injury	MESH:D058186		IL6	3.37	1
ginsenoside F1	C055327	53963-43-2	Liver Cirrhosis, Experimental	MESH:D008106		RELA	3.37	1
ginsenoside F1	C055327	53963-43-2	Hypotension	MESH:D007022		IL6	3.36	2
ginsenoside F1	C055327	53963-43-2	Necrosis	MESH:D009336		IL6	3.24	1
ginsenoside F1	C055327	53963-43-2	Seizures	MESH:D012640		IL6	3.10	1
ginsenoside F1	C055327	53963-43-2	Chemical and Drug Induced Liver Injury	MESH:D056486		IL6	2.89	2
