# Supplementary material for: Panax ginseng ameliorates hepatorenal oxidative alterations induced by commercially used cypermethrin in male rats: experimental and molecular docking approaches
Source: Environ Sci Pollut Res Int. 2023 Sep 30;30(50):109702–23. doi: 10.1007/s11356-023-29935-2 (PMC10622388; doi:10.1007/s11356-023-29935-2)
Supplement: Supplementary file 5 — Biological activities of ginsenoside rg5 (XLS 8 kb) [file 11356_2023_29935_MOESM5_ESM.xls]

Chemical Name	Chemical ID	CAS RN	Disease Name	Disease ID	Direct Evidence	Inference Network	Inference Score	Reference Count
ginsenoside Rg5	C572381		Erectile Dysfunction	MESH:D007172	therapeutic	NOS3	4.43	3
ginsenoside Rg5	C572381		Liver Cirrhosis, Biliary	MESH:D008105		HIF1A|NOS3	11.04	2
ginsenoside Rg5	C572381		Hypertension, Pulmonary	MESH:D006976		HIF1A|NOS3	9.69	2
ginsenoside Rg5	C572381		Myocardial Reperfusion Injury	MESH:D015428		HIF1A|NOS3	9.53	3
ginsenoside Rg5	C572381		Cardiomegaly	MESH:D006332		HIF1A|NOS3	8.62	5
ginsenoside Rg5	C572381		Heart Failure	MESH:D006333		HIF1A|NOS3	7.73	3
ginsenoside Rg5	C572381		Prostatic Neoplasms	MESH:D011471		HIF1A|NOS3	6.99	4
ginsenoside Rg5	C572381		Breast Neoplasms	MESH:D001943		HIF1A|NOS3	6.80	3
ginsenoside Rg5	C572381		Hypertension	MESH:D006973		HIF1A|NOS3	6.71	6
ginsenoside Rg5	C572381		Anaplasia	MESH:D000708		HIF1A	6.57	1
ginsenoside Rg5	C572381		Carcinoma, Intraductal, Noninfiltrating	MESH:D002285		HIF1A	6.12	1
ginsenoside Rg5	C572381		Hemangioblastoma	MESH:D018325		HIF1A	6.12	1
ginsenoside Rg5	C572381		Intestinal Perforation	MESH:D007416		NOS3	6.05	1
ginsenoside Rg5	C572381		Abruptio Placentae	MESH:D000037		NOS3	5.98	1
ginsenoside Rg5	C572381		Coronavirus Infections	MESH:D018352		DPP4	5.76	1
ginsenoside Rg5	C572381		Carcinoma, Ductal	MESH:D044584		HIF1A	5.57	1
ginsenoside Rg5	C572381		Hypertension, Renovascular	MESH:D006978		NOS3	5.56	1
ginsenoside Rg5	C572381		Hypertension, Pregnancy-Induced	MESH:D046110		NOS3	5.53	1
ginsenoside Rg5	C572381		Hypoxia-Ischemia, Brain	MESH:D020925		HIF1A	5.48	1
ginsenoside Rg5	C572381		Cholangitis, Sclerosing	MESH:D015209		HIF1A	5.29	1
ginsenoside Rg5	C572381		Radiation Injuries, Experimental	MESH:D011833		HIF1A	5.29	1
ginsenoside Rg5	C572381		Enterocolitis, Necrotizing	MESH:D020345		NOS3	5.27	1
ginsenoside Rg5	C572381		Idiopathic Pulmonary Fibrosis	MESH:D054990		HIF1A	5.27	1
ginsenoside Rg5	C572381		Ischemic Stroke	MESH:D000083242		NOS3	5.16	1
ginsenoside Rg5	C572381		Vestibular Diseases	MESH:D015837		NOS3	5.16	1
ginsenoside Rg5	C572381		Diabetic Angiopathies	MESH:D003925		NOS3	5.09	1
ginsenoside Rg5	C572381		Hypertension, Portal	MESH:D006975		NOS3	5.07	1
ginsenoside Rg5	C572381		Cholestasis, Extrahepatic	MESH:D001651		NOS3	5.05	1
ginsenoside Rg5	C572381		Essential Hypertension	MESH:D000075222		NOS3	5.05	1
ginsenoside Rg5	C572381		Ureteral Obstruction	MESH:D014517		NOS3	5.05	1
ginsenoside Rg5	C572381		Cleft Lip	MESH:D002971		NOS3	5.04	1
ginsenoside Rg5	C572381		Astrocytoma	MESH:D001254		HIF1A	5.00	1
ginsenoside Rg5	C572381		Hepatic Insufficiency	MESH:D048550		NOS3	4.99	1
ginsenoside Rg5	C572381		Arteriosclerosis	MESH:D001161		NOS3	4.96	1
ginsenoside Rg5	C572381		Hernia, Diaphragmatic	MESH:D006548		NOS3	4.96	2
ginsenoside Rg5	C572381		Spinal Cord Injuries	MESH:D013119		HIF1A	4.88	1
ginsenoside Rg5	C572381		Teratozoospermia	MESH:D000072660		NOS3	4.87	1
ginsenoside Rg5	C572381		Diabetes Complications	MESH:D048909		HIF1A	4.85	1
ginsenoside Rg5	C572381		Uremia	MESH:D014511		NOS3	4.84	1
ginsenoside Rg5	C572381		Pre-Eclampsia	MESH:D011225		NOS3	4.81	1
ginsenoside Rg5	C572381		Diabetes Mellitus, Type 1	MESH:D003922		NOS3	4.79	1
ginsenoside Rg5	C572381		Coronary Vasospasm	MESH:D003329		NOS3	4.75	2
ginsenoside Rg5	C572381		Ventricular Premature Complexes	MESH:D018879		NOS3	4.73	1
ginsenoside Rg5	C572381		Metabolic Syndrome	MESH:D024821		NOS3	4.63	3
ginsenoside Rg5	C572381		Cleft Palate	MESH:D002972		NOS3	4.62	1
ginsenoside Rg5	C572381		Hyperinsulinism	MESH:D006946		NOS3	4.59	1
ginsenoside Rg5	C572381		Pulmonary Disease, Chronic Obstructive	MESH:D029424		NOS3	4.59	1
ginsenoside Rg5	C572381		Esophageal Squamous Cell Carcinoma	MESH:D000077277		HIF1A	4.56	1
ginsenoside Rg5	C572381		Neoplasm Metastasis	MESH:D009362		PDE5A	4.50	1
ginsenoside Rg5	C572381		Proteinuria	MESH:D011507		DPP4	4.49	1
ginsenoside Rg5	C572381		Sepsis	MESH:D018805		NOS3	4.46	1
ginsenoside Rg5	C572381		Thyroid Neoplasms	MESH:D013964		HIF1A	4.46	1
ginsenoside Rg5	C572381		Esophageal Neoplasms	MESH:D004938		NOS3	4.45	1
ginsenoside Rg5	C572381		Ischemia	MESH:D007511		NOS3	4.44	1
ginsenoside Rg5	C572381		Diabetic Nephropathies	MESH:D003928		NOS3	4.43	1
ginsenoside Rg5	C572381		Hypoxia	MESH:D000860		NOS3	4.43	1
ginsenoside Rg5	C572381		Heart Defects, Congenital	MESH:D006330		HIF1A	4.41	1
ginsenoside Rg5	C572381		Hyperlipidemias	MESH:D006949		NOS3	4.39	1
ginsenoside Rg5	C572381		Glioblastoma	MESH:D005909		HIF1A	4.38	1
ginsenoside Rg5	C572381		Infertility, Male	MESH:D007248		NOS3	4.38	1
ginsenoside Rg5	C572381		Oligospermia	MESH:D009845		NOS3	4.37	1
ginsenoside Rg5	C572381		Fetal Growth Retardation	MESH:D005317		NOS3	4.36	2
ginsenoside Rg5	C572381		Coronary Artery Disease	MESH:D003324		NOS3	4.34	4
ginsenoside Rg5	C572381		Lung Diseases	MESH:D008171		HIF1A	4.30	1
ginsenoside Rg5	C572381		Brain Ischemia	MESH:D002545		HIF1A	4.28	1
ginsenoside Rg5	C572381		Stomach Ulcer	MESH:D013276		NOS3	4.27	1
ginsenoside Rg5	C572381		Alzheimer Disease	MESH:D000544		NOS3	4.23	3
ginsenoside Rg5	C572381		Pulmonary Edema	MESH:D011654		NOS3	4.23	1
ginsenoside Rg5	C572381		Tachycardia, Ventricular	MESH:D017180		NOS3	4.22	1
ginsenoside Rg5	C572381		Skin Neoplasms	MESH:D012878		HIF1A	4.21	1
ginsenoside Rg5	C572381		Diabetes Mellitus, Experimental	MESH:D003921		NOS3	4.19	8
ginsenoside Rg5	C572381		Pancreatic Neoplasms	MESH:D010190		HIF1A	4.19	1
ginsenoside Rg5	C572381		Reperfusion Injury	MESH:D015427		NOS3	4.19	1
ginsenoside Rg5	C572381		Atherosclerosis	MESH:D050197		NOS3	4.17	2
ginsenoside Rg5	C572381		Carcinoma, Non-Small-Cell Lung	MESH:D002289		HIF1A	4.17	1
ginsenoside Rg5	C572381		Disease Progression	MESH:D018450		HIF1A	4.11	1
ginsenoside Rg5	C572381		Micronuclei, Chromosome-Defective	MESH:D048629		HIF1A	4.11	1
ginsenoside Rg5	C572381		Cardiovascular Diseases	MESH:D002318		NOS3	4.10	2
ginsenoside Rg5	C572381		Adenocarcinoma	MESH:D000230		NOS3	4.08	1
ginsenoside Rg5	C572381		Atrial Fibrillation	MESH:D001281		NOS3	4.07	1
ginsenoside Rg5	C572381		Carcinoma	MESH:D002277		HIF1A	4.07	1
ginsenoside Rg5	C572381		Hyperplasia	MESH:D006965		HIF1A	4.03	1
ginsenoside Rg5	C572381		Insulin Resistance	MESH:D007333		NOS3	4.02	4
ginsenoside Rg5	C572381		Diabetes Mellitus, Type 2	MESH:D003924		NOS3	3.99	2
ginsenoside Rg5	C572381		Cell Transformation, Neoplastic	MESH:D002471		HIF1A	3.98	1
ginsenoside Rg5	C572381		Liver Cirrhosis	MESH:D008103		HIF1A	3.98	1
ginsenoside Rg5	C572381		Urinary Bladder Neoplasms	MESH:D001749		HIF1A	3.98	1
ginsenoside Rg5	C572381		Myocardial Ischemia	MESH:D017202		NOS3	3.97	1
ginsenoside Rg5	C572381		Hyperglycemia	MESH:D006943		NOS3	3.96	1
ginsenoside Rg5	C572381		Autism Spectrum Disorder	MESH:D000067877		NOS3	3.95	1
ginsenoside Rg5	C572381		Neoplasms, Experimental	MESH:D009374		HIF1A	3.91	1
ginsenoside Rg5	C572381		Neoplasms	MESH:D009369		NOS3	3.88	1
ginsenoside Rg5	C572381		Stomach Neoplasms	MESH:D013274		NOS3	3.88	1
ginsenoside Rg5	C572381		Neoplasm Invasiveness	MESH:D009361		HIF1A	3.87	2
ginsenoside Rg5	C572381		Myocardial Infarction	MESH:D009203		NOS3	3.85	2
ginsenoside Rg5	C572381		Hepatomegaly	MESH:D006529		NOS3	3.81	1
ginsenoside Rg5	C572381		Acute Kidney Injury	MESH:D058186		NOS3	3.68	1
ginsenoside Rg5	C572381		Liver Cirrhosis, Experimental	MESH:D008106		NOS3	3.52	1
