# Supplementary material for: Panax ginseng ameliorates hepatorenal oxidative alterations induced by commercially used cypermethrin in male rats: experimental and molecular docking approaches
Source: Environ Sci Pollut Res Int. 2023 Sep 30;30(50):109702–23. doi: 10.1007/s11356-023-29935-2 (PMC10622388; doi:10.1007/s11356-023-29935-2)
Supplement: Supplementary file 6 — Biological activities of ginsenoside Rg2 (XLS 16 kb) [file 11356_2023_29935_MOESM6_ESM.xls]

Chemical Name	Chemical ID	CAS RN	Disease Name	Disease ID	Direct Evidence	Inference Network	Inference Score	Reference Count
ginsenoside Rg2	C026474	52286-74-5	Abnormalities, Multiple	MESH:D000015		GSK3B	3.97	1
ginsenoside Rg2	C026474	52286-74-5	Acute Kidney Injury	MESH:D058186		BAX|GSK3B	5.02	2
ginsenoside Rg2	C026474	52286-74-5	Acute Lung Injury	MESH:D055371		CASP3	3.09	1
ginsenoside Rg2	C026474	52286-74-5	Adenocarcinoma	MESH:D000230		AKT1|BCL2|STK11	9.93	3
ginsenoside Rg2	C026474	52286-74-5	Adenocarcinoma of Lung	MESH:D000077192		STK11	4.35	1
ginsenoside Rg2	C026474	52286-74-5	Adenocarcinoma, Clear Cell	MESH:D018262		BCL2	5.11	1
ginsenoside Rg2	C026474	52286-74-5	Adenoma	MESH:D000236		BCL2	3.23	2
ginsenoside Rg2	C026474	52286-74-5	Adenomatous Polyposis Coli	MESH:D011125		AKT1	4.19	1
ginsenoside Rg2	C026474	52286-74-5	Aging, Premature	MESH:D019588		APP	5.06	1
ginsenoside Rg2	C026474	52286-74-5	AIDS-related Kaposi sarcoma	MESH:C554498		BCL2	5.45	1
ginsenoside Rg2	C026474	52286-74-5	Alopecia	MESH:D000505		ABCC2	3.96	1
ginsenoside Rg2	C026474	52286-74-5	Alzheimer Disease	MESH:D000544		APP|BAX|BCL2|CASP3|GSK3B	19.86	40
ginsenoside Rg2	C026474	52286-74-5	Amnesia	MESH:D000647		APP	3.54	1
ginsenoside Rg2	C026474	52286-74-5	Amphetamine-Related Disorders	MESH:D019969		AKT1	3.47	1
ginsenoside Rg2	C026474	52286-74-5	Amyloid angiopathy	MESH:C538248		APP	5.6	1
ginsenoside Rg2	C026474	52286-74-5	Amyloid Neuropathies	MESH:D017772		APP	5.95	1
ginsenoside Rg2	C026474	52286-74-5	Amyloidosis	MESH:D000686		APP	4.8	1
ginsenoside Rg2	C026474	52286-74-5	Amyloidosis, Cerebroarterial, App-Related	MESH:C537944		APP	6.3	3
ginsenoside Rg2	C026474	52286-74-5	Amyotrophic Lateral Sclerosis	MESH:D000690		PPARGC1A|SQSTM1	7.83	2
ginsenoside Rg2	C026474	52286-74-5	Anxiety Disorders	MESH:D001008		APP	3.44	1
ginsenoside Rg2	C026474	52286-74-5	Aortic Valve, Calcification of	MESH:C562942		AKT1	5.04	1
ginsenoside Rg2	C026474	52286-74-5	Arthritis, Experimental	MESH:D001169		GSK3B	3.84	1
ginsenoside Rg2	C026474	52286-74-5	Arthritis, Rheumatoid	MESH:D001172		ABCC2	3.5	1
ginsenoside Rg2	C026474	52286-74-5	Asthma	MESH:D001249		BCL2	2.99	1
ginsenoside Rg2	C026474	52286-74-5	Autistic Disorder	MESH:D001321		BCL2	2.9	2
ginsenoside Rg2	C026474	52286-74-5	Azoospermia	MESH:D053713		BCL2	4.45	1
ginsenoside Rg2	C026474	52286-74-5	Bipolar Disorder	MESH:D001714		GSK3B	3.55	1
ginsenoside Rg2	C026474	52286-74-5	Bowen's Disease	MESH:D001913		PPARGC1A	5.27	1
ginsenoside Rg2	C026474	52286-74-5	Brain Diseases	MESH:D001927		APP	3.55	1
ginsenoside Rg2	C026474	52286-74-5	Brain Injuries	MESH:D001930		GSK3B	3.49	1
ginsenoside Rg2	C026474	52286-74-5	Brain Ischemia	MESH:D002545		CASP3	3.01	2
ginsenoside Rg2	C026474	52286-74-5	Breast Neoplasms	MESH:D001943		AKT1|BAX|BCL2	6.66	6
ginsenoside Rg2	C026474	52286-74-5	Calcinosis	MESH:D002114		CASP3	3.45	1
ginsenoside Rg2	C026474	52286-74-5	Carcinogenesis	MESH:D063646		AKT1	3.95	1
ginsenoside Rg2	C026474	52286-74-5	Carcinoma	MESH:D002277		BCL2	2.98	1
ginsenoside Rg2	C026474	52286-74-5	Carcinoma, Hepatocellular	MESH:D006528		AKT1|NR0B2|PCK1	7.47	4
ginsenoside Rg2	C026474	52286-74-5	Carcinoma, Pancreatic Ductal	MESH:D021441		STK11	5.19	1
ginsenoside Rg2	C026474	52286-74-5	Carcinoma, Squamous Cell	MESH:D002294		AKT1|STK11	6.99	2
ginsenoside Rg2	C026474	52286-74-5	Cardiomegaly	MESH:D006332		AKT1|GSK3B	6.26	2
ginsenoside Rg2	C026474	52286-74-5	Cardiomyopathies	MESH:D009202		ABCC2|AKT1|APP	9.54	3
ginsenoside Rg2	C026474	52286-74-5	Celiac Disease	MESH:D002446		PCK1	4.6	1
ginsenoside Rg2	C026474	52286-74-5	Cell Transformation, Neoplastic	MESH:D002471		BCL2|GSK3B	6.04	4
ginsenoside Rg2	C026474	52286-74-5	Cerebral Amyloid Angiopathy	MESH:D016657		APP	5.95	1
ginsenoside Rg2	C026474	52286-74-5	Cerebral Hemorrhage	MESH:D002543		BAX|BCL2|CASP3	11.8	2
ginsenoside Rg2	C026474	52286-74-5	Ceroid lipofuscinosis, neuronal 1, infantile	MESH:C537948		PPARGC1A	5.13	1
ginsenoside Rg2	C026474	52286-74-5	Ceroid Lipofuscinosis, Neuronal, 6	MESH:C566627		GSK3B	4.99	1
ginsenoside Rg2	C026474	52286-74-5	Chemical and Drug Induced Liver Injury	MESH:D056486		ABCC2|BAX|MAP1LC3B|NR0B2	7.24	5
ginsenoside Rg2	C026474	52286-74-5	Cholestasis	MESH:D002779		ABCC2	3.35	3
ginsenoside Rg2	C026474	52286-74-5	Chondrosarcoma, Mesenchymal	MESH:D018211		BCL2	5	1
ginsenoside Rg2	C026474	52286-74-5	Cocaine-Related Disorders	MESH:D019970	therapeutic			1
ginsenoside Rg2	C026474	52286-74-5	Cognition Disorders	MESH:D003072		APP|GSK3B|NR0B2	9.41	8
ginsenoside Rg2	C026474	52286-74-5	Cognitive Dysfunction	MESH:D060825		APP	4.67	1
ginsenoside Rg2	C026474	52286-74-5	Colitis, Ulcerative	MESH:D003093		CASP3	3.24	1
ginsenoside Rg2	C026474	52286-74-5	Colonic Neoplasms	MESH:D003110		BAX|BCL2	5.87	3
ginsenoside Rg2	C026474	52286-74-5	Colorectal Neoplasms	MESH:D015179		ABCC2|AKT1|BAX|BCL2	12.73	3
ginsenoside Rg2	C026474	52286-74-5	Copper-Overload Cirrhosis	MESH:C566858		CASP3	4.39	1
ginsenoside Rg2	C026474	52286-74-5	COWDEN SYNDROME 6	OMIM:615109		AKT1	5.93	1
ginsenoside Rg2	C026474	52286-74-5	Cryptorchidism	MESH:D003456		CASP3	3.86	1
ginsenoside Rg2	C026474	52286-74-5	Dementia	MESH:D003704		APP	4.06	1
ginsenoside Rg2	C026474	52286-74-5	Depressive Disorder	MESH:D003866		GSK3B	3.32	2
ginsenoside Rg2	C026474	52286-74-5	Dermatitis, Allergic Contact	MESH:D017449		BCL2	2.99	1
ginsenoside Rg2	C026474	52286-74-5	Dermatitis, Contact	MESH:D003877		BCL2	3.21	1
ginsenoside Rg2	C026474	52286-74-5	Diabetes Complications	MESH:D048909		NR0B2	4.6	1
ginsenoside Rg2	C026474	52286-74-5	Diabetes Mellitus, Experimental	MESH:D003921		BAX|BCL2|CASP3|PCK1|PPARGC1A	19.42	5
ginsenoside Rg2	C026474	52286-74-5	Diabetes Mellitus, Type 2	MESH:D003924		AKT1|BAX|BCL2|CASP3|PPARGC1A	17.43	5
ginsenoside Rg2	C026474	52286-74-5	Diabetic Angiopathies	MESH:D003925		CASP3	3.78	1
ginsenoside Rg2	C026474	52286-74-5	Diabetic Neuropathies	MESH:D003929		CASP3	3.59	1
ginsenoside Rg2	C026474	52286-74-5	Diabetic Retinopathy	MESH:D003930		CASP3	3.77	1
ginsenoside Rg2	C026474	52286-74-5	Diarrhea	MESH:D003967		ABCC2	3.36	1
ginsenoside Rg2	C026474	52286-74-5	Disease Models, Animal	MESH:D004195		AKT1|APP	5.59	7
ginsenoside Rg2	C026474	52286-74-5	Disease Progression	MESH:D018450		BCL2	3.01	2
ginsenoside Rg2	C026474	52286-74-5	Distal myopathy, Nonaka type	MESH:C536816		SQSTM1	5.94	1
ginsenoside Rg2	C026474	52286-74-5	Drug Hypersensitivity	MESH:D004342		ABCC2	3.48	1
ginsenoside Rg2	C026474	52286-74-5	Drug-Related Side Effects and Adverse Reactions	MESH:D064420		ABCC2	3.09	4
ginsenoside Rg2	C026474	52286-74-5	Edema	MESH:D004487		CASP3	2.44	1
ginsenoside Rg2	C026474	52286-74-5	Epilepsy	MESH:D004827		AKT1	3.22	1
ginsenoside Rg2	C026474	52286-74-5	Erectile Dysfunction	MESH:D007172		BCL2	3.3	1
ginsenoside Rg2	C026474	52286-74-5	Esophageal Neoplasms	MESH:D004938		BAX|BCL2	7.28	2
ginsenoside Rg2	C026474	52286-74-5	Esophageal Squamous Cell Carcinoma	MESH:D000077277		ABCC2	3.96	1
ginsenoside Rg2	C026474	52286-74-5	Eye Manifestations	MESH:D005132		APP	5.26	1
ginsenoside Rg2	C026474	52286-74-5	Fatty Liver	MESH:D005234		AKT1|NR0B2	5.89	2
ginsenoside Rg2	C026474	52286-74-5	Fibrosis	MESH:D005355		AKT1	3.08	1
ginsenoside Rg2	C026474	52286-74-5	Fragile X Syndrome	MESH:D005600		APP	5.49	1
ginsenoside Rg2	C026474	52286-74-5	FRONTOTEMPORAL DEMENTIA AND/OR AMYOTROPHIC LATERAL SCLEROSIS 3	OMIM:616437		SQSTM1	6.28	1
ginsenoside Rg2	C026474	52286-74-5	Gallbladder Neoplasms	MESH:D005706		BCL2	4.24	1
ginsenoside Rg2	C026474	52286-74-5	Gastrointestinal Diseases	MESH:D005767		ABCC2	3.58	1
ginsenoside Rg2	C026474	52286-74-5	Gliosis	MESH:D005911		APP	4.06	1
ginsenoside Rg2	C026474	52286-74-5	Head and Neck Neoplasms	MESH:D006258		BCL2	3.71	1
ginsenoside Rg2	C026474	52286-74-5	Heart Diseases	MESH:D006331		ABCC2	3.32	1
ginsenoside Rg2	C026474	52286-74-5	Heart Failure	MESH:D006333		GSK3B|PCK1|PPARGC1A	8.92	4
ginsenoside Rg2	C026474	52286-74-5	Heart Valve Diseases	MESH:D006349		CASP3	3.63	1
ginsenoside Rg2	C026474	52286-74-5	Hepatitis, Chronic	MESH:D006521		CASP3	3.71	1
ginsenoside Rg2	C026474	52286-74-5	Hepatomegaly	MESH:D006529		AKT1	2.85	1
ginsenoside Rg2	C026474	52286-74-5	HIV Infections	MESH:D015658		BAX	3.24	1
ginsenoside Rg2	C026474	52286-74-5	Hyperbilirubinemia	MESH:D006932		ABCC2	4.3	1
ginsenoside Rg2	C026474	52286-74-5	Hyperkinesis	MESH:D006948	therapeutic			1
ginsenoside Rg2	C026474	52286-74-5	Hyperplasia	MESH:D006965		AKT1	3.08	1
ginsenoside Rg2	C026474	52286-74-5	Hypertension	MESH:D006973		BCL2|GSK3B|STK11	6.69	3
ginsenoside Rg2	C026474	52286-74-5	Hypertriglyceridemia	MESH:D015228		AKT1	3.5	1
ginsenoside Rg2	C026474	52286-74-5	Hypertrophy, Left Ventricular	MESH:D017379		STK11	4.53	1
ginsenoside Rg2	C026474	52286-74-5	Infertility, Male	MESH:D007248		BAX|BCL2	7.09	1
ginsenoside Rg2	C026474	52286-74-5	Inflammation	MESH:D007249		AKT1	2.66	2
ginsenoside Rg2	C026474	52286-74-5	Intestinal Neoplasms	MESH:D007414		BAX|BCL2	8.66	2
ginsenoside Rg2	C026474	52286-74-5	Intestinal Polyposis	MESH:D044483		STK11	6.43	1
ginsenoside Rg2	C026474	52286-74-5	Ischemia	MESH:D007511		BAX	3.34	1
ginsenoside Rg2	C026474	52286-74-5	Jaundice, Chronic Idiopathic	MESH:D007566		ABCC2	6.31	2
ginsenoside Rg2	C026474	52286-74-5	Learning Disabilities	MESH:D007859		APP|BCL2	6.27	10
ginsenoside Rg2	C026474	52286-74-5	Leukemia, Lymphocytic, Chronic, B-Cell	MESH:D015451		BCL2	3.66	2
ginsenoside Rg2	C026474	52286-74-5	Leukemia, Myeloid, Acute	MESH:D015470		BCL2	3.07	1
ginsenoside Rg2	C026474	52286-74-5	Leukemia, Promyelocytic, Acute	MESH:D015473		AKT1	3.6	1
ginsenoside Rg2	C026474	52286-74-5	Lewy Body Disease	MESH:D020961		PPARGC1A	4.69	1
ginsenoside Rg2	C026474	52286-74-5	Lipidoses	MESH:D008064		NR0B2	4.16	3
ginsenoside Rg2	C026474	52286-74-5	Liver Cirrhosis, Alcoholic	MESH:D008104		BCL2	3.99	1
ginsenoside Rg2	C026474	52286-74-5	Liver Cirrhosis, Biliary	MESH:D008105		ABCC2	4.16	1
ginsenoside Rg2	C026474	52286-74-5	Liver Cirrhosis, Experimental	MESH:D008106		ABCC2|APP|NR0B2|PCK1	9.62	2
ginsenoside Rg2	C026474	52286-74-5	Liver Neoplasms, Experimental	MESH:D008114		BCL2	2.84	2
ginsenoside Rg2	C026474	52286-74-5	Lung Neoplasms	MESH:D008175		AKT1|STK11	5.52	4
ginsenoside Rg2	C026474	52286-74-5	Lymphoma, Follicular	MESH:D008224		BCL2	4.07	2
ginsenoside Rg2	C026474	52286-74-5	Lymphoma, Large B-Cell, Diffuse	MESH:D016403		BCL2	3.66	1
ginsenoside Rg2	C026474	52286-74-5	Lymphoma, Mantle-Cell	MESH:D020522		GSK3B	4.7	1
ginsenoside Rg2	C026474	52286-74-5	Lymphoma, Non-Hodgkin	MESH:D008228		BCL2	3.33	2
ginsenoside Rg2	C026474	52286-74-5	Lymphoma, T-Cell	MESH:D016399		AKT1	4.05	1
ginsenoside Rg2	C026474	52286-74-5	Lymphoma, T-Cell, Cutaneous	MESH:D016410		BAX	4.1	1
ginsenoside Rg2	C026474	52286-74-5	Macular Degeneration	MESH:D008268		SQSTM1	4.48	1
ginsenoside Rg2	C026474	52286-74-5	Marijuana Abuse	MESH:D002189		AKT1	4.52	1
ginsenoside Rg2	C026474	52286-74-5	MELANOMA, CUTANEOUS MALIGNANT, SUSCEPTIBILITY TO, 1	OMIM:155600		STK11	6.63	1
ginsenoside Rg2	C026474	52286-74-5	Memory Disorders	MESH:D008569		APP|BCL2	5.61	19
ginsenoside Rg2	C026474	52286-74-5	Meningioma	MESH:D008579		AKT1	4.39	1
ginsenoside Rg2	C026474	52286-74-5	Mesothelioma, Malignant	MESH:D000086002		BCL2	3.37	1
ginsenoside Rg2	C026474	52286-74-5	Metaplasia	MESH:D008679		BCL2	3.97	1
ginsenoside Rg2	C026474	52286-74-5	Microsatellite Instability	MESH:D053842		BAX	4.34	1
ginsenoside Rg2	C026474	52286-74-5	Mitochondrial Diseases	MESH:D028361		MAP1LC3B	4.31	1
ginsenoside Rg2	C026474	52286-74-5	Motor Skills Disorders	MESH:D019957		SQSTM1	4.03	1
ginsenoside Rg2	C026474	52286-74-5	Multiple Myeloma	MESH:D009101		BCL2	3.29	1
ginsenoside Rg2	C026474	52286-74-5	Muscular Atrophy	MESH:D009133		AKT1|GSK3B	8.66	1
ginsenoside Rg2	C026474	52286-74-5	Muscular Dystrophy, Animal	MESH:D009137		PPARGC1A	5.68	1
ginsenoside Rg2	C026474	52286-74-5	Mycoplasma Infections	MESH:D009175		CASP3	4.48	1
ginsenoside Rg2	C026474	52286-74-5	Myocardial Infarction	MESH:D009203		BAX|BCL2|CASP3|GSK3B|PPARGC1A	16.06	5
ginsenoside Rg2	C026474	52286-74-5	Myocardial Reperfusion Injury	MESH:D015428		BAX|CASP3	6.84	2
ginsenoside Rg2	C026474	52286-74-5	Necrosis	MESH:D009336		APP|BCL2	4.59	3
ginsenoside Rg2	C026474	52286-74-5	Nerve Degeneration	MESH:D009410		APP|BAX|BCL2|CASP3	12.06	16
ginsenoside Rg2	C026474	52286-74-5	Nervous System Diseases	MESH:D009422		ABCC2|CASP3	5.98	2
ginsenoside Rg2	C026474	52286-74-5	NEURODEGENERATION WITH ATAXIA, DYSTONIA, AND GAZE PALSY, CHILDHOOD-ONSET	OMIM:617145		SQSTM1	6.28	1
ginsenoside Rg2	C026474	52286-74-5	Neurodegenerative Diseases	MESH:D019636		APP	3.83	2
ginsenoside Rg2	C026474	52286-74-5	Neurogenic Inflammation	MESH:D020078		APP	4.43	2
ginsenoside Rg2	C026474	52286-74-5	Neurotoxicity Syndromes	MESH:D020258		CASP3	2.82	1
ginsenoside Rg2	C026474	52286-74-5	Neutropenia, Severe Congenital, Autosomal Recessive 4	MESH:C567260		G6PC3	7.29	1
ginsenoside Rg2	C026474	52286-74-5	Non-alcoholic Fatty Liver Disease	MESH:D065626		ABCC2	3.67	1
ginsenoside Rg2	C026474	52286-74-5	Obesity	MESH:D009765		AKT1|NR0B2|PCK1	9.53	3
ginsenoside Rg2	C026474	52286-74-5	Osteitis Deformans	MESH:D010001		SQSTM1	5.04	1
ginsenoside Rg2	C026474	52286-74-5	Osteochondrodysplasias	MESH:D010009		BCL2	4.21	1
ginsenoside Rg2	C026474	52286-74-5	Ovarian Neoplasms	MESH:D010051		AKT1	3.19	3
ginsenoside Rg2	C026474	52286-74-5	Pain	MESH:D010146		AKT1	2.71	1
ginsenoside Rg2	C026474	52286-74-5	Pancreatic Neoplasms	MESH:D010190		STK11	4.27	2
ginsenoside Rg2	C026474	52286-74-5	Paralysis	MESH:D010243		APP	3.66	7
ginsenoside Rg2	C026474	52286-74-5	Parkinson Disease	MESH:D010300		PPARGC1A	3.57	1
ginsenoside Rg2	C026474	52286-74-5	Peritonitis	MESH:D010538		GSK3B	4.31	1
ginsenoside Rg2	C026474	52286-74-5	Peutz-Jeghers Syndrome	MESH:D010580		STK11	6.43	2
ginsenoside Rg2	C026474	52286-74-5	Phosphoenolpyruvate carboxykinase deficiency	MESH:C536654		PCK1	6.57	1
ginsenoside Rg2	C026474	52286-74-5	Plaque, Amyloid	MESH:D058225		APP	5.1	4
ginsenoside Rg2	C026474	52286-74-5	Poisoning	MESH:D011041		GSK3B	3.28	1
ginsenoside Rg2	C026474	52286-74-5	Polycystic Ovary Syndrome	MESH:D011085		BAX|BCL2	6.94	1
ginsenoside Rg2	C026474	52286-74-5	Precancerous Conditions	MESH:D011230		AKT1	3.12	1
ginsenoside Rg2	C026474	52286-74-5	Precursor Cell Lymphoblastic Leukemia-Lymphoma	MESH:D054198		BAX	3.34	1
ginsenoside Rg2	C026474	52286-74-5	Precursor T-Cell Lymphoblastic Leukemia-Lymphoma	MESH:D054218		BCL2	3.79	1
ginsenoside Rg2	C026474	52286-74-5	Prostate cancer, familial	MESH:C537243		BCL2	3.76	1
ginsenoside Rg2	C026474	52286-74-5	Prostatic Neoplasms	MESH:D011471		AKT1|BAX|BCL2|GSK3B	9.9	7
ginsenoside Rg2	C026474	52286-74-5	Proteus Syndrome	MESH:D016715		AKT1	5.59	1
ginsenoside Rg2	C026474	52286-74-5	Psychoses, Substance-Induced	MESH:D011605		AKT1	3.28	1
ginsenoside Rg2	C026474	52286-74-5	Reperfusion Injury	MESH:D015427		BCL2|CASP3	6.41	2
ginsenoside Rg2	C026474	52286-74-5	Retinal Degeneration	MESH:D012162		BCL2	3.84	1
ginsenoside Rg2	C026474	52286-74-5	Retinal Detachment	MESH:D012163		CASP3	4.19	1
ginsenoside Rg2	C026474	52286-74-5	Sarcoma, Synovial	MESH:D013584		BCL2	4.48	1
ginsenoside Rg2	C026474	52286-74-5	Schizophrenia	MESH:D012559		AKT1|GSK3B	6.35	5
ginsenoside Rg2	C026474	52286-74-5	Seizures	MESH:D012640		ABCC2	2.89	1
ginsenoside Rg2	C026474	52286-74-5	Sepsis	MESH:D018805		CASP3	3.16	2
ginsenoside Rg2	C026474	52286-74-5	Skin Neoplasms	MESH:D012878		AKT1	3.24	1
ginsenoside Rg2	C026474	52286-74-5	Soft Tissue Neoplasms	MESH:D012983		BCL2	4.48	1
ginsenoside Rg2	C026474	52286-74-5	Spinal Cord Diseases	MESH:D013118		APP	4.27	1
ginsenoside Rg2	C026474	52286-74-5	Spinal Cord Injuries	MESH:D013119		CASP3|MAP1LC3B|SQSTM1	14.57	2
ginsenoside Rg2	C026474	52286-74-5	Splenomegaly	MESH:D013163		APP	3.95	1
ginsenoside Rg2	C026474	52286-74-5	Squamous Cell Carcinoma of Head and Neck	MESH:D000077195		ABCC2|AKT1	8.6	2
ginsenoside Rg2	C026474	52286-74-5	Starvation	MESH:D013217		MAP1LC3B|SQSTM1	12.16	1
ginsenoside Rg2	C026474	52286-74-5	Status Epilepticus	MESH:D013226		ABCC2|CASP3	6.5	3
ginsenoside Rg2	C026474	52286-74-5	Subarachnoid Hemorrhage	MESH:D013345		CASP3	3.54	1
ginsenoside Rg2	C026474	52286-74-5	Tauopathies	MESH:D024801		GSK3B	4.92	1
ginsenoside Rg2	C026474	52286-74-5	Testicular Germ Cell Tumor	MESH:C563236		STK11	5.57	1
ginsenoside Rg2	C026474	52286-74-5	Weight Gain	MESH:D015430		APP	3.32	1
