# Supplementary material for: Panax ginseng ameliorates hepatorenal oxidative alterations induced by commercially used cypermethrin in male rats: experimental and molecular docking approaches
Source: Environ Sci Pollut Res Int. 2023 Sep 30;30(50):109702–23. doi: 10.1007/s11356-023-29935-2 (PMC10622388; doi:10.1007/s11356-023-29935-2)
Supplement: Supplementary file 7 — Biological activities of (20r)-ginsenoside rg3 (XLS 59 kb) [file 11356_2023_29935_MOESM7_ESM.xls]

Chemical Name	Chemical ID	CAS RN	Disease Name	Disease ID	Direct Evidence	Inference Network	Inference Score	Reference Count
ginsenoside Rg3	C097367		Neoplasm Invasiveness	MESH:D009361	therapeutic	CDH1|EGF|EGFR|IL1B|IL6|MMP2|RELA|SNAI1|SP1|TGFB1|TNF|VIM|YAP1	34.74	34
ginsenoside Rg3	C097367		Kidney Diseases	MESH:D007674	therapeutic	CASP1|CDH1|EGF|NOS2|PARP1|PYCARD|TGFB1|VIM	12.96	11
ginsenoside Rg3	C097367		Osteoporosis	MESH:D010024	therapeutic	IL6|TGFB1|TNFRSF11B|TNFSF11	11.05	5
ginsenoside Rg3	C097367		Attention Deficit Disorder with Hyperactivity	MESH:D001289	therapeutic	SLC6A3	3.71	5
ginsenoside Rg3	C097367		Amnesia	MESH:D000647	therapeutic	IL6	2.37	2
ginsenoside Rg3	C097367		Carcinoma, Lewis Lung	MESH:D018827	therapeutic			1
ginsenoside Rg3	C097367		Breast Neoplasms	MESH:D001943		ABCG2|AR|AREG|BAX|BCL2|BIRC5|BMP2|CASP8|CDH1|EGF|EGFR|IL1B|IL6|KIT|MKI67|MMP2|NFKBIA|NOS2|PARP1|RELA|RUNX2|SIRT1|SNAI1|TNF|VIM|YAP1	67.63	46
ginsenoside Rg3	C097367		Colorectal Neoplasms	MESH:D015179		ABCG2|BAX|BCL2|BIRC5|BMP2|CASP8|CDH1|EGFR|MKI67|MMP2|MYC|PARP1|PROM1|PYCARD|SP1|TGFB1|TNF|YAP1	55.01	21
ginsenoside Rg3	C097367		Cell Transformation, Neoplastic	MESH:D002471		BCL2|CDH1|EGF|IL6|MYC|NANOG|NFKB1|NOS2|PARP1|PROM1|RELA|SNAI1|SP1|TGFB1|VIM	45.76	20
ginsenoside Rg3	C097367		Carcinoma, Hepatocellular	MESH:D006528		AR|BIRC5|CASP8|CCN1|EGF|EGFR|IL6|MKI67|MMP2|MYC|NFKBIA|PARP1|PCK1|PYCARD|TGFB1|THY1|TNF|YAP1	43.85	19
ginsenoside Rg3	C097367		Adenocarcinoma	MESH:D000230		BCL2|BIRC5|CASP8|CCN2|EGF|EGFR|IL1B|MKI67|MYC|NFKB1|PYCARD|RELA|TGFB1|TNF	43.66	14
ginsenoside Rg3	C097367		Liver Cirrhosis, Experimental	MESH:D008106		ACP5|CASP1|CCN2|EGF|EPCAM|IL1B|MKI67|MMP2|MYC|NFKBIA|NOS2|PCK1|PYCARD|RELA|SIRT1|SMAD2|TGFB1|TNF|VIM	43.38	12
ginsenoside Rg3	C097367		Diabetes Mellitus, Experimental	MESH:D003921		BAX|BCL2|CASP3|IL1B|IL6|MMP2|NOS2|PCK1|PPARGC1A|RELA|SIRT1|TGFB1|TNF	42.51	15
ginsenoside Rg3	C097367		Prostatic Neoplasms	MESH:D011471		AR|BAX|BCL2|BGLAP|BIRC5|CASP9|CDH1|EGF|EGFR|EPCAM|IL6|KLK3|MYC|PARP1|SIRT1|SOX2|TGFB1|VIM	41.90	56
ginsenoside Rg3	C097367		Disease Progression	MESH:D018450		BCL2|CDH1|EGF|EGFR|IL1B|KLK3|MKI67|MMP2|MYC|RELA|SP1|TNF|YAP1	41.05	14
ginsenoside Rg3	C097367		Reperfusion Injury	MESH:D015427		BCL2|CASP3|CASP8|EGF|IL1B|IL6|NOS2|PARP1|RELA|THY1|TNF|VIM	38.37	24
ginsenoside Rg3	C097367		Stomach Neoplasms	MESH:D013274		AREG|BDNF|BIRC5|BMP2|CASP8|CDH1|EGFR|IL1B|IL6|MYC|PYCARD|RELA|SNAI1|TNF	38.07	24
ginsenoside Rg3	C097367		Colonic Neoplasms	MESH:D003110		BAX|BCL2|BECN1|BIRC5|EGFR|IL1B|MKI67|MYC|NFKB1|NOS2|PROM1|RELA|TNF	37.85	17
ginsenoside Rg3	C097367		Lung Neoplasms	MESH:D008175		AR|BECN1|BIRC5|CASP8|CCN1|CCN2|EGFR|IL1B|IL6|MYC|NOS2|PYCARD|SOX2|TGFB1|TNF	37.74	27
ginsenoside Rg3	C097367		Diabetes Mellitus, Type 2	MESH:D003924		BAX|BCL2|CASP3|CASP8|EGFR|IL6|NFKB1|NOS2|PPARGC1A|RELA|SIRT1|TGFB1|TNF	37.15	11
ginsenoside Rg3	C097367		Brain Ischemia	MESH:D002545		BDNF|CASP3|CASP9|IL1B|IL6|NFKB1|NFKBIA|NOS2|PARP1|RELA|TNF	36.94	11
ginsenoside Rg3	C097367		Cholestasis, Extrahepatic	MESH:D001651		CCN2|IL1B|IL6|MMP2|NOS2|RELA|TGFB1|TNF	36.79	3
ginsenoside Rg3	C097367		Neoplasm Metastasis	MESH:D009362		CDH1|EGF|EGFR|IL6|MMP2|MYC|SIRT1|SNAI1|SP1|TGFB1|TNF|VIM|YAP1	34.96	27
ginsenoside Rg3	C097367		Calcinosis	MESH:D002114		BGLAP|BMP2|CASP3|IL1B|MMP2|PYCARD|TGFB1|TNF	31.82	6
ginsenoside Rg3	C097367		Liver Cirrhosis, Alcoholic	MESH:D008104		BCL2|IL6|MMP2|RELA|TGFB1|TNF	27.06	1
ginsenoside Rg3	C097367		Carcinoma, Squamous Cell	MESH:D002294		AREG|BIRC5|CDH1|EGFR|IL6|MYC|PYCARD|SOX2|TGFB1	26.84	10
ginsenoside Rg3	C097367		Myocardial Infarction	MESH:D009203		BAX|BCL2|BECN1|CASP3|IL1B|IL6|MMP2|NOS2|PPARGC1A|TGFB1|TNF	26.80	10
ginsenoside Rg3	C097367		Ovarian Neoplasms	MESH:D010051		AREG|BIRC5|CDH1|EGFR|EPCAM|IL6|MKI67|MYC|YAP1	26.19	14
ginsenoside Rg3	C097367		Pulmonary Fibrosis	MESH:D011658		AREG|CCN2|EGF|IL1B|IL6|MMP2|PARP1|TGFB1|TNF	25.88	16
ginsenoside Rg3	C097367		Brain Injuries, Traumatic	MESH:D000070642		IL1B|NOS2|PARP1|RELA|TNF	25.74	3
ginsenoside Rg3	C097367		Arthritis, Rheumatoid	MESH:D001172		ABCG2|CCN1|CCN2|IL1B|IL6|MMP2|RUNX2|TNF|TNFRSF11B	25.00	11
ginsenoside Rg3	C097367		Asthma	MESH:D001249		AREG|BCL2|BGLAP|IL1B|IL6|NOS2|PARP1|TGFB1|TNF	24.85	15
ginsenoside Rg3	C097367		Subarachnoid Hemorrhage	MESH:D013345		CASP3|IL1B|IL6|NOS2|RELA|TNF	23.50	3
ginsenoside Rg3	C097367		Mesothelioma, Malignant	MESH:D000086002		BCL2|EGFR|IL6|KIT|PARP1|PYCARD|VIM	23.48	7
ginsenoside Rg3	C097367		Pancreatic Neoplasms	MESH:D010190		CDH1|EGFR|EPCAM|MMP2|MYC|NFKBIA|TGFB1|TNF	23.10	8
ginsenoside Rg3	C097367		Status Epilepticus	MESH:D013226		BDNF|BECN1|CASP1|CASP3|CASP8|NOS2|NTRK2|TNF	22.34	7
ginsenoside Rg3	C097367		Osteosarcoma	MESH:D012516		EGFR|MMP2|MYC|RUNX2|SIRT1|SOX2	22.00	6
ginsenoside Rg3	C097367		Heat Stroke	MESH:D018883		IL1B|IL6|NFKB1|RELA|TNF	21.86	2
ginsenoside Rg3	C097367		Copper-Overload Cirrhosis	MESH:C566858		CASP3|MKI67|SMAD2|TGFB1	21.53	1
ginsenoside Rg3	C097367		Inflammation	MESH:D007249		BDNF|CASP1|IL1B|IL6|MMP2|NLRP3|NOS2|PARP1|TGFB1|TNF|TNFRSF11B	21.16	38
ginsenoside Rg3	C097367		Myocardial Reperfusion Injury	MESH:D015428		BAX|CASP1|CASP3|CASP8|CASP9|NOS2|SIRT1	21.02	8
ginsenoside Rg3	C097367		Ureteral Obstruction	MESH:D014517		CDH1|NOS2|RELA|SNAI1|TGFB1	20.88	4
ginsenoside Rg3	C097367		Neuroblastoma	MESH:D009447		IL1B|MYC|NTRK2|RELA|TNF|YAP1	20.55	4
ginsenoside Rg3	C097367		Neoplasm Recurrence, Local	MESH:D009364		AR|EGFR|KIT|KLK3|SOX2	20.17	5
ginsenoside Rg3	C097367		Amyotrophic lateral sclerosis 1	MESH:C531617		CASP1|HSF1|SNAI1|TNF|VIM	19.87	2
ginsenoside Rg3	C097367		Obesity	MESH:D009765		ACP5|CASP1|IL6|NTRK2|PARP1|PCK1|SIRT1|TNF	19.54	10
ginsenoside Rg3	C097367		Psoriasis	MESH:D011565		IL1B|IL6|MKI67|NFKBIA|NOS2|TNF	19.26	5
ginsenoside Rg3	C097367		Oral Submucous Fibrosis	MESH:D009914		IL6|MMP2|TGFB1|TNF	19.25	2
ginsenoside Rg3	C097367		Heart Failure	MESH:D006333		ABCG2|CCN2|IL1B|IL6|NOS2|PCK1|PPARGC1A|SIRT1|TNF	19.24	13
ginsenoside Rg3	C097367		Carcinoma, Non-Small-Cell Lung	MESH:D002289		AREG|BIRC5|CASP8|EGFR|KIT|MYC|PYCARD	19.18	22
ginsenoside Rg3	C097367		Pneumonia	MESH:D011014		CASP1|IL1B|IL6|PARP1|SIRT1|TGFB1|TNF	18.93	5
ginsenoside Rg3	C097367		Hypertension	MESH:D006973		AR|BCL2|CCN2|IL1B|IL6|MMP2|NOS2|RELA|SLC6A2|TGFB1|TNF	18.81	14
ginsenoside Rg3	C097367		Sepsis	MESH:D018805		CASP3|IL1B|IL6|NOS2|TGFB1|TNF	18.75	7
ginsenoside Rg3	C097367		Asbestosis	MESH:D001195		IL1B|NLRP3|NOS2|TNF	18.68	4
ginsenoside Rg3	C097367		Burns	MESH:D002056		IL1B|IL6|NOS2|TNF	18.30	3
ginsenoside Rg3	C097367		Liver Cirrhosis, Biliary	MESH:D008105		ABCG2|NFKB1|NOS2|RELA|TGFB1	18.27	3
ginsenoside Rg3	C097367		Glioblastoma	MESH:D005909		EGF|EGFR|IL1B|MMP2|MYC|PROM1	18.23	9
ginsenoside Rg3	C097367		Colitis	MESH:D003092		IL1B|IL6|NOS2|RELA|SIRT1|TNF	18.17	7
ginsenoside Rg3	C097367		Lewy Body Disease	MESH:D020961		BECN1|MAP2|NTRK2|PPARGC1A	17.85	3
ginsenoside Rg3	C097367		Acute Lung Injury	MESH:D055371		CASP3|IL1B|IL6|NLRP3|TGFB1|TNF	17.82	4
ginsenoside Rg3	C097367		Osteoporosis, Postmenopausal	MESH:D015663		IL1B|IL6|TGFB1|TNF	17.55	2
ginsenoside Rg3	C097367		Nerve Degeneration	MESH:D009410		BAX|BCL2|BDNF|CASP3|CDH1|SIRT1|SLC6A3|TNF	17.09	16
ginsenoside Rg3	C097367		Retinal Diseases	MESH:D012164		NOS2|SIRT1|THY1|TNF|VIM	16.61	3
ginsenoside Rg3	C097367		Autistic Disorder	MESH:D001321		AR|BCL2|BDNF|EGF|IL6|NOS2|NTRK2	16.58	8
ginsenoside Rg3	C097367		Urinary Bladder Neoplasms	MESH:D001749		BCL2|CDH1|EGFR|MMP2|MYC|SOX2|TNF	16.47	9
ginsenoside Rg3	C097367		HIV Wasting Syndrome	MESH:D019247		IL1B|IL6|TNF	16.34	1
ginsenoside Rg3	C097367		Alzheimer Disease	MESH:D000544		BAX|BCL2|BDNF|CASP3|IL1B|TNF	16.01	4
ginsenoside Rg3	C097367		Astrocytoma	MESH:D001254		AR|LATS1|LATS2|NTRK2	15.95	3
ginsenoside Rg3	C097367		Hepatitis, Chronic	MESH:D006521		CASP3|MKI67|SMAD2|TGFB1	15.82	1
ginsenoside Rg3	C097367		Mycoplasma Infections	MESH:D009175		CASP3|CDH1|NOS2	15.73	1
ginsenoside Rg3	C097367		Liver Neoplasms, Experimental	MESH:D008114		BCL2|CDH1|IL6|MMP2|MYC|TGFB1|TNF	15.64	9
ginsenoside Rg3	C097367		Colitis, Ulcerative	MESH:D003093		CASP3|CDH1|IL1B|RELA|TNF	15.44	7
ginsenoside Rg3	C097367		Ceroid lipofuscinosis, neuronal 1, infantile	MESH:C537948		PARP1|PPARGC1A|SIRT1	15.29	1
ginsenoside Rg3	C097367		Craniofacial Abnormalities	MESH:D019465		BMPR1A|EGFR|MMP2|RUNX2|SALL4|SMAD2	15.21	8
ginsenoside Rg3	C097367		Heart Valve Diseases	MESH:D006349		BGLAP|CASP3|IL1B|PYCARD	15.13	1
ginsenoside Rg3	C097367		Arthritis, Experimental	MESH:D001169		EGFR|IL1B|IL6|TNF|TNFRSF11B	15.03	10
ginsenoside Rg3	C097367		Spinal Cord Injuries	MESH:D013119		BECN1|CASP3|PARP1|SQSTM1	14.90	3
ginsenoside Rg3	C097367		Berylliosis	MESH:D001607		IL6|TGFB1|TNF	14.86	6
ginsenoside Rg3	C097367		Esophageal Neoplasms	MESH:D004938		BAX|BCL2|CASP8|EGFR|NOS2	14.86	7
ginsenoside Rg3	C097367		Kidney Failure, Chronic	MESH:D007676		IL6|NFKB1|RELA|TGFB1|TNF	14.85	2
ginsenoside Rg3	C097367		Cerebral Hemorrhage	MESH:D002543		BAX|BCL2|CASP3|CASP8|MMP2	14.82	3
ginsenoside Rg3	C097367		Parkinson Disease	MESH:D010300		BDNF|IL6|MAP2|PPARGC1A|SLC6A3|TNF	14.82	7
ginsenoside Rg3	C097367		Acute Kidney Injury	MESH:D058186		BAX|EGFR|IL6|NFKB1|NOS2|SIRT1|TGFB1|TNF	14.65	9
ginsenoside Rg3	C097367		Carcinoma	MESH:D002277		BCL2|CDH1|EGFR|EPCAM|MYC|TGFB1	14.49	7
ginsenoside Rg3	C097367		Brain Injuries	MESH:D001930		BDNF|BECN1|IL1B|IL6|PARP1|TNF	14.42	7
ginsenoside Rg3	C097367		Uremia	MESH:D014511		BMP2|RUNX2|TGFB1|TNFRSF11B	14.42	1
ginsenoside Rg3	C097367		Fibrosis	MESH:D005355		CDH1|IL1B|SIRT1|TGFB1|TNF|VIM	14.06	12
ginsenoside Rg3	C097367		Osteolysis	MESH:D010014		TNF|TNFRSF11B|TNFSF11	13.79	3
ginsenoside Rg3	C097367		Crohn Disease	MESH:D003424		IL6|NLRP3|RELA|TNF	13.72	4
ginsenoside Rg3	C097367		Insulin Resistance	MESH:D007333		AR|CASP1|EGFR|NLRP3|SIRT1|TNF	13.63	11
ginsenoside Rg3	C097367		Uterine Cervical Neoplasms	MESH:D002583		BIRC5|CASP8|EGFR|MYC	13.58	5
ginsenoside Rg3	C097367		Hypersensitivity	MESH:D006967		CASP1|IL1B|IL6|TGFB1|TNF	13.52	3
ginsenoside Rg3	C097367		Liver Cirrhosis	MESH:D008103		CCN2|CDH1|IL6|MMP2|TGFB1|VIM	13.50	10
ginsenoside Rg3	C097367		Nervous System Diseases	MESH:D009422		ABCG2|BDNF|CASP3|CASP9|SLC6A3|TNF	13.50	6
ginsenoside Rg3	C097367		Pulmonary Emphysema	MESH:D011656		MMP2|TGFB1|TNF	13.23	2
ginsenoside Rg3	C097367		Stroke	MESH:D020521		IL1B|IL6|NOS2|TGFB1|TNF	13.16	4
ginsenoside Rg3	C097367		Brain Neoplasms	MESH:D001932		RELA|SIRT1|SOX2|YAP1	13.12	3
ginsenoside Rg3	C097367		Myocardial Ischemia	MESH:D017202		AREG|IL1B|IL6|KLF4|NFKBIA|TNF	13.06	3
ginsenoside Rg3	C097367		Mitochondrial Myopathies	MESH:D017240		IL1B|IL6|TNF	13.01	1
ginsenoside Rg3	C097367		Arthritis, Psoriatic	MESH:D015535		NOS2|RUNX2|TNF	12.91	4
ginsenoside Rg3	C097367		Pleurisy	MESH:D010998		IL1B|IL6|TNF	12.77	2
ginsenoside Rg3	C097367		Hypercalcemia	MESH:D006934		IL6|TNF|TNFRSF11B|TNFSF11	12.70	2
ginsenoside Rg3	C097367		Leishmaniasis, Cutaneous	MESH:D016773		IL1B|MMP2|TNF	12.33	2
ginsenoside Rg3	C097367		Hyperhomocysteinemia	MESH:D020138		CASP1|PYCARD|TNF	12.31	2
ginsenoside Rg3	C097367		Pulmonary Disease, Chronic Obstructive	MESH:D029424		IL6|NOS2|TGFB1|TNF	12.31	8
ginsenoside Rg3	C097367		Polymyositis	MESH:D017285		IL1B|IL6|TNF	12.18	1
ginsenoside Rg3	C097367		Atherosclerosis	MESH:D050197		IL6|NOS2|PARP1|SIRT1|TNF	12.15	5
ginsenoside Rg3	C097367		Manganese Poisoning	MESH:D020149		IL1B|NOS2|TNF	12.03	3
ginsenoside Rg3	C097367		Amphetamine-Related Disorders	MESH:D019969		BDNF|POU5F1|RELA|SLC6A3	11.56	4
ginsenoside Rg3	C097367		Leishmaniasis, Visceral	MESH:D007898		IL1B|IL6|TNF	11.54	4
ginsenoside Rg3	C097367		Acromicric dysplasia	MESH:C535662		SMAD2|TGFB1	11.51	1
ginsenoside Rg3	C097367		Arthritis, Juvenile	MESH:D001171		AREG|EGF|KLF4|MAP2	11.46	1
ginsenoside Rg3	C097367		Schizophrenia	MESH:D012559		BDNF|IL1B|IL6|SLC6A3|TNF	11.39	8
ginsenoside Rg3	C097367		Mammary Neoplasms, Experimental	MESH:D008325		ABCG2|CDH1|EGFR|EPCAM|MMP2	11.24	5
ginsenoside Rg3	C097367		Osteoarthritis	MESH:D010003		IL1B|RUNX2|TGFB1|VIM	11.10	5
ginsenoside Rg3	C097367		Scleroderma, Systemic	MESH:D012595		CCN1|CCN2|SIRT1	11.08	3
ginsenoside Rg3	C097367		Hepatic Insufficiency	MESH:D048550		NOS2|RELA|TGFB1	11.02	1
ginsenoside Rg3	C097367		Albuminuria	MESH:D000419		CASP1|IL6|PYCARD|TNF	10.99	2
ginsenoside Rg3	C097367		Abortion, Spontaneous	MESH:D000022		IL1B|IL6|MAP2|TGFB1	10.96	1
ginsenoside Rg3	C097367		Wounds and Injuries	MESH:D014947		EGF|IL6|TNF	10.95	2
ginsenoside Rg3	C097367		Chondrosarcoma, Mesenchymal	MESH:D018211		BCL2|MKI67	10.89	1
ginsenoside Rg3	C097367		Genetic Predisposition to Disease	MESH:D020022		EGF|IL1B|SLC6A3	10.74	3
ginsenoside Rg3	C097367		Hernia, Diaphragmatic	MESH:D006548		IL6|TGFB1|TNF	10.73	3
ginsenoside Rg3	C097367		Cholangiocarcinoma	MESH:D018281		EGFR|IL6|NOS2	10.65	3
ginsenoside Rg3	C097367		Carcinosarcoma	MESH:D002296		TGFB1|VIM	10.62	1
ginsenoside Rg3	C097367		Cardiomyopathies	MESH:D009202		ABCG2|IL1B|IL6|PARP1|TNF	10.59	4
ginsenoside Rg3	C097367		Prostate cancer, familial	MESH:C537243		BCL2|CASP8|CDH1	10.55	3
ginsenoside Rg3	C097367		Inflammatory Bowel Diseases	MESH:D015212		IL6|TGFB1|TNF	10.39	4
ginsenoside Rg3	C097367		Lung Diseases	MESH:D008171		CCN2|KIT|TGFB1|TNF	10.39	4
ginsenoside Rg3	C097367		Diabetic Neuropathies	MESH:D003929		CASP3|MMP2|TGFB1	10.37	3
ginsenoside Rg3	C097367		Head and Neck Neoplasms	MESH:D006258		AREG|BCL2|EGFR	10.35	4
ginsenoside Rg3	C097367		Hemolytic-Uremic Syndrome	MESH:D006463		IL1B|IL6|TNF	10.35	1
ginsenoside Rg3	C097367		Small Cell Lung Carcinoma	MESH:D055752		EGFR|KIT|SOX2	10.21	3
ginsenoside Rg3	C097367		Intervertebral Disc Degeneration	MESH:D055959		TGFB1|TNF	10.08	2
ginsenoside Rg3	C097367		Cholestasis	MESH:D002779		IL6|NOS2|RELA|SNAI1|TNF	10.06	4
ginsenoside Rg3	C097367		Squamous Cell Carcinoma of Head and Neck	MESH:D000077195		ABCG2|CASP8|YAP1	10.05	3
ginsenoside Rg3	C097367		Lymphoma, Large B-Cell, Diffuse	MESH:D016403		ABCG2|BCL2|MYC	10.03	3
ginsenoside Rg3	C097367		Leukemia, Lymphocytic, Chronic, B-Cell	MESH:D015451		BCL2|IL6|TNFSF11	10.00	4
ginsenoside Rg3	C097367		Non-alcoholic Fatty Liver Disease	MESH:D065626		IL1B|SIRT1|TGFB1|TNF	9.98	3
ginsenoside Rg3	C097367		Osteoarthritis, Spine	MESH:D055013		IL6|TNF	9.97	1
ginsenoside Rg3	C097367		Stomach Ulcer	MESH:D013276		EGF|IL1B|NOS2|TNF	9.91	6
ginsenoside Rg3	C097367		Acute Coronary Syndrome	MESH:D054058		IL6|TNF|VIM	9.90	3
ginsenoside Rg3	C097367		Anthracosis	MESH:D055008		IL1B|TNF	9.74	1
ginsenoside Rg3	C097367		Skin Neoplasms	MESH:D012878		CASP8|RELA|SP1|TGFB1	9.67	4
ginsenoside Rg3	C097367		Dermatitis	MESH:D003872		EGF|EGFR|PARP1	9.61	2
ginsenoside Rg3	C097367		Lung Injury	MESH:D055370		IL6|PARP1|SIRT1|TNF	9.61	6
ginsenoside Rg3	C097367		Entamoebiasis	MESH:D004749		IL1B|IL6	9.58	1
ginsenoside Rg3	C097367		TOBACCO ADDICTION, SUSCEPTIBILITY TO	OMIM:188890		BDNF|SLC6A3	9.41	2
ginsenoside Rg3	C097367		Glomerulosclerosis, Focal Segmental	MESH:D005923		CCN2|NOS2|TGFB1	9.40	4
ginsenoside Rg3	C097367		Arsenic Poisoning	MESH:D020261		IL1B|NLRP3|TNF	9.30	2
ginsenoside Rg3	C097367		Thrombosis	MESH:D013927		FUT4|KLF4|SIRT1|TNF	9.29	3
ginsenoside Rg3	C097367		Multiple Sclerosis	MESH:D009103		CASP1|IL1B|NLRP3	9.23	2
ginsenoside Rg3	C097367		Marfan Syndrome	MESH:D008382		MMP2|NOS2	9.19	2
ginsenoside Rg3	C097367		COVID-19	MESH:D000086382		IL1B|IL6|TNF	9.16	5
ginsenoside Rg3	C097367		Hemochromatosis	MESH:D006432		BMP2|TNF	9.13	2
ginsenoside Rg3	C097367		Esophageal Squamous Cell Carcinoma	MESH:D000077277		EGFR|SALL4|SOX2	9.10	3
ginsenoside Rg3	C097367		Carcinoma, Ductal	MESH:D044584		CDH1|MYC	9.08	1
ginsenoside Rg3	C097367		Sarcoma, Synovial	MESH:D013584		BCL2|VIM	9.07	2
ginsenoside Rg3	C097367		Cleft Palate	MESH:D002972		EGF|MYC|TGFB1	9.04	3
ginsenoside Rg3	C097367		Pregnancy Complications, Cardiovascular	MESH:D011249		IL6|TNF	9.04	1
ginsenoside Rg3	C097367		Testicular Germ Cell Tumor	MESH:C563236		KIT|MMP2	9.04	2
ginsenoside Rg3	C097367		Carcinoma, Small Cell	MESH:D018288		BIRC5|PYCARD	8.89	2
ginsenoside Rg3	C097367		Soft Tissue Neoplasms	MESH:D012983		BCL2|TNF	8.80	3
ginsenoside Rg3	C097367		Hyperoxaluria	MESH:D006959		IL6|NFKB1	8.78	1
ginsenoside Rg3	C097367		Nasopharyngeal Neoplasms	MESH:D009303		EGFR|MMP2	8.75	2
ginsenoside Rg3	C097367		Myocardial Stunning	MESH:D017682		NOS2|TNF	8.74	1
ginsenoside Rg3	C097367		Endometrial Neoplasms	MESH:D016889		BIRC5|CDH1|MYC	8.66	4
ginsenoside Rg3	C097367		Hyperparathyroidism, Secondary	MESH:D006962		ACP5|IL6	8.64	3
ginsenoside Rg3	C097367		Silicosis	MESH:D012829		IL1B|NOS2	8.49	2
ginsenoside Rg3	C097367		Retinal Detachment	MESH:D012163		CASP3|CASP9	8.45	1
ginsenoside Rg3	C097367		Neoplasms, Germ Cell and Embryonal	MESH:D009373		NANOG|POU5F1	8.44	1
ginsenoside Rg3	C097367		Pleural Diseases	MESH:D010995		IL6|TGFB1	8.43	2
ginsenoside Rg3	C097367		Hyperalgesia	MESH:D006930		IL1B|IL6|NOS2|TNF|TNFRSF11B	8.41	16
ginsenoside Rg3	C097367		Gallbladder Neoplasms	MESH:D005706		BCL2|EGFR	8.20	2
ginsenoside Rg3	C097367		Prostatic Intraepithelial Neoplasia	MESH:D019048		AR|CDH1	8.20	2
ginsenoside Rg3	C097367		Neurodegenerative Diseases	MESH:D019636		IL6|SIRT1|VIM	8.17	4
ginsenoside Rg3	C097367		Glomerulonephritis	MESH:D005921		IL1B|IL6|TNF	8.15	2
ginsenoside Rg3	C097367		Thyroid Neoplasms	MESH:D013964		IL1B|IL6|TNF	8.11	1
ginsenoside Rg3	C097367		Asthma, Occupational	MESH:D059366		TGFB1|TNF	8.06	1
ginsenoside Rg3	C097367		Cardiotoxicity	MESH:D066126		BMP2|IL1B|TNF	8.05	3
ginsenoside Rg3	C097367		Coxsackievirus Infections	MESH:D003384		IL6|TNF	8.03	1
ginsenoside Rg3	C097367		Aortic Valve Insufficiency	MESH:D001022		CCN2|TGFB1	7.94	1
ginsenoside Rg3	C097367		Shock, Hemorrhagic	MESH:D012771		IL6|TNF	7.88	1
ginsenoside Rg3	C097367		Carcinoma, Basal Cell	MESH:D002280		IL6|LATS1	7.87	2
ginsenoside Rg3	C097367		Multiple Myeloma	MESH:D009101		BCL2|IL6|PARP1	7.82	5
ginsenoside Rg3	C097367		Neuroinflammatory Diseases	MESH:D000090862		IL1B|TNF	7.82	1
ginsenoside Rg3	C097367		Radiation Injuries, Experimental	MESH:D011833		IL1B|TNF	7.76	1
ginsenoside Rg3	C097367		Burns, Chemical	MESH:D002057		IL1B|IL6	7.74	1
ginsenoside Rg3	C097367		Trigeminal Neuralgia	MESH:D014277		IL1B|TNF	7.69	1
ginsenoside Rg3	C097367		Diabetes, Gestational	MESH:D016640		AR|CCN2	7.66	2
ginsenoside Rg3	C097367		Edema	MESH:D004487		CASP3|CASP8|CASP9|IL6|TNF	7.64	1
ginsenoside Rg3	C097367		Infertility, Male	MESH:D007248		AR|BAX|BCL2	7.62	4
ginsenoside Rg3	C097367		Graves Disease	MESH:D006111		IL6|TGFB1	7.52	2
ginsenoside Rg3	C097367		Dermatitis, Contact	MESH:D003877		BCL2|CASP8|CCN2	7.50	1
ginsenoside Rg3	C097367		Severe Acute Respiratory Syndrome	MESH:D045169		RELA|VIM	7.50	2
ginsenoside Rg3	C097367		Dermatomyositis	MESH:D003882		IL1B|TNF	7.42	1
ginsenoside Rg3	C097367		Metaplasia	MESH:D008679		BCL2|EGF	7.41	2
ginsenoside Rg3	C097367		Adenocarcinoma of Lung	MESH:D000077192		EGFR|MYC|SOX2	7.40	6
ginsenoside Rg3	C097367		Weight Gain	MESH:D015430		MMP2|PYCARD|TNF|VIM	7.40	4
ginsenoside Rg3	C097367		Gout	MESH:D006073		ABCG2|IL1B	7.39	3
ginsenoside Rg3	C097367		Cachexia	MESH:D002100		IL6|TNF	7.31	1
ginsenoside Rg3	C097367		Carcinoma, Renal Cell	MESH:D002292		BIRC5|IL6|RELA	7.29	3
ginsenoside Rg3	C097367		Cocaine-Related Disorders	MESH:D019970		BDNF|NTRK2|RUNX2|SLC6A3	7.27	14
ginsenoside Rg3	C097367		Hepatitis, Autoimmune	MESH:D019693		IL6|TGFB1	7.24	1
ginsenoside Rg3	C097367		Diabetic Retinopathy	MESH:D003930		CASP3|SIRT1	7.23	2
ginsenoside Rg3	C097367		Mammary Neoplasms, Animal	MESH:D015674		CDH1|EGFR|EPCAM	7.17	2
ginsenoside Rg3	C097367		Diabetic Angiopathies	MESH:D003925		CASP3|RELA	7.07	1
ginsenoside Rg3	C097367		Bone Resorption	MESH:D001862		TNFRSF11B|TNFSF11	7.00	4
ginsenoside Rg3	C097367		Bone Diseases	MESH:D001847		BMP2|MMP2	6.98	2
ginsenoside Rg3	C097367		Duodenal Ulcer	MESH:D004381		NOS2|TGFB1	6.98	3
ginsenoside Rg3	C097367		Hepatolenticular Degeneration	MESH:D006527		IL6|TNF	6.97	1
ginsenoside Rg3	C097367		Leishmaniasis	MESH:D007896		IL6|TNF	6.97	1
ginsenoside Rg3	C097367		Tobacco Use Disorder	MESH:D014029		BDNF|IL6	6.93	2
ginsenoside Rg3	C097367		Essential Hypertension	MESH:D000075222		IL1B|TNF	6.86	1
ginsenoside Rg3	C097367		Bipolar Disorder	MESH:D001714		BDNF|NTRK2|STK4	6.85	3
ginsenoside Rg3	C097367		Pulmonary Edema	MESH:D011654		NLRP3|PARP1|TNF	6.85	4
ginsenoside Rg3	C097367		Disease Models, Animal	MESH:D004195		IL1B|MYC|TNF|VIM	6.82	3
ginsenoside Rg3	C097367		Precursor T-Cell Lymphoblastic Leukemia-Lymphoma	MESH:D054218		ABCG2|BCL2	6.79	2
ginsenoside Rg3	C097367		Leukemia, Myeloid, Acute	MESH:D015470		BCL2|KIT|MYC	6.75	3
ginsenoside Rg3	C097367		Ventricular Remodeling	MESH:D020257		SMAD2|TGFB1	6.74	1
ginsenoside Rg3	C097367		Urticaria	MESH:D014581		IL1B|TGFB1|TNF	6.71	4
ginsenoside Rg3	C097367		Skin Diseases	MESH:D012871		IL1B|IL6|TNF	6.68	2
ginsenoside Rg3	C097367		Muscular Atrophy	MESH:D009133		TNF|WWTR1	6.56	2
ginsenoside Rg3	C097367		Sarcoma	MESH:D012509		SOX2|TNF	6.52	5
ginsenoside Rg3	C097367		Oculootoradial syndrome	MESH:C535544		SALL4	6.49	1
ginsenoside Rg3	C097367		Polyposis Syndrome, Hereditary Mixed, 2	MESH:C566451		BMPR1A	6.49	1
ginsenoside Rg3	C097367		IMMUNODEFICIENCY 110 WITH LYMPHOPROLIFERATION	OMIM:614868		STK4	6.48	1
ginsenoside Rg3	C097367		Intestinal Neoplasms	MESH:D007414		BAX|BCL2	6.40	2
ginsenoside Rg3	C097367		BRACHYDACTYLY, TYPE B2	OMIM:611377		NOG	6.37	1
ginsenoside Rg3	C097367		Cushing's symphalangism	MESH:C536223		NOG	6.37	1
ginsenoside Rg3	C097367		MULTIPLE SYNOSTOSES SYNDROME 1	OMIM:186500		NOG	6.37	1
ginsenoside Rg3	C097367		Necrosis	MESH:D009336		BCL2|IL1B|IL6|NOS2|TNF	6.37	9
ginsenoside Rg3	C097367		NOG-Related-Symphalangism Spectrum Disorder	MESH:C536943		NOG	6.37	2
ginsenoside Rg3	C097367		Mitochondrial Diseases	MESH:D028361		CASP8|NOS2	6.31	2
ginsenoside Rg3	C097367		Precancerous Conditions	MESH:D011230		CDH1|EGF|IL6	6.29	3
ginsenoside Rg3	C097367		COLOBOMA, OCULAR, WITH OR WITHOUT HEARING IMPAIRMENT, CLEFT LIP/PALATE, AND/OR IMPAIRED INTELLECTUAL DEVELOPMENT	OMIM:120433		YAP1	6.21	1
ginsenoside Rg3	C097367		Malaria	MESH:D008288		NOS2|TNF	6.20	1
ginsenoside Rg3	C097367		Dermatitis, Allergic Contact	MESH:D017449		BCL2|CASP8|TNF	6.16	2
ginsenoside Rg3	C097367		Holt-Oram syndrome	MESH:C535326		SALL4	6.15	1
ginsenoside Rg3	C097367		Combined Immunodeficiency with Autoimmunity and Spondylometaphyseal Dysplasia	MESH:C564307		ACP5	6.14	1
ginsenoside Rg3	C097367		Cone-Rod Dystrophy 12	MESH:C567206		PROM1	6.14	1
ginsenoside Rg3	C097367		Macular Dystrophy, Retinal, 2	MESH:C562746		PROM1	6.14	1
ginsenoside Rg3	C097367		Retinitis Pigmentosa 41	MESH:C567422		PROM1	6.14	1
ginsenoside Rg3	C097367		Spondyloenchondrodysplasia	MESH:C535782		ACP5	6.14	2
ginsenoside Rg3	C097367		Stargardt disease 4	MESH:C535521		PROM1	6.14	1
ginsenoside Rg3	C097367		Shock, Septic	MESH:D012772		NOS2|TNF	6.13	2
ginsenoside Rg3	C097367		Mesothelioma	MESH:D008654		CDH1|EGFR	6.12	2
ginsenoside Rg3	C097367		Phyllodes Tumor of the Prostate	MESH:C549759		KLK3	6.12	1
ginsenoside Rg3	C097367		Peripheral Nervous System Diseases	MESH:D010523		CASP9|IL6|MKI67	6.11	2
ginsenoside Rg3	C097367		Colorectal Cancer, Hereditary Nonpolyposis, Type 8	MESH:C567685		EPCAM	6.09	1
ginsenoside Rg3	C097367		Diarrhea 5, With Tufting Enteropathy, Congenital	MESH:C567703		EPCAM	6.09	1
ginsenoside Rg3	C097367		Leukemia, Promyelocytic, Acute	MESH:D015473		BIRC5|KIT	6.09	2
ginsenoside Rg3	C097367		Diabetes Mellitus, Type 1	MESH:D003922		IL6|TNF	6.02	2
ginsenoside Rg3	C097367		Obesity, Hyperphagia, and Developmental Delay	MESH:C563938		NTRK2	6.00	1
ginsenoside Rg3	C097367		Parkinsonism-Dystonia, Infantile	MESH:C567730		SLC6A3	5.99	2
ginsenoside Rg3	C097367		PAGET DISEASE OF BONE 5, JUVENILE-ONSET	OMIM:239000		TNFRSF11B	5.98	1
ginsenoside Rg3	C097367		OSTEOPETROSIS, AUTOSOMAL RECESSIVE 2	OMIM:259710		TNFSF11	5.95	1
ginsenoside Rg3	C097367		Infertility, Female	MESH:D007247		AR|CCN2	5.91	2
ginsenoside Rg3	C097367		Autoimmune Diseases	MESH:D001327		IL6|SIRT1	5.89	2
ginsenoside Rg3	C097367		Cleidocranial Dysplasia	MESH:D002973		RUNX2	5.88	4
ginsenoside Rg3	C097367		Metaphyseal Dysplasia with Maxillary Hypoplasia and Brachydactyly	MESH:C563586		RUNX2	5.88	1
ginsenoside Rg3	C097367		Spondylarthritis	MESH:D025241		RUNX2	5.88	1
ginsenoside Rg3	C097367		Stomatognathic System Abnormalities	MESH:D018640		RUNX2	5.88	1
ginsenoside Rg3	C097367		MUCKLE-WELLS SYNDROME	OMIM:191900		NLRP3	5.86	2
ginsenoside Rg3	C097367		Phosphoenolpyruvate carboxykinase deficiency	MESH:C536654		PCK1	5.86	1
ginsenoside Rg3	C097367		Infarction, Middle Cerebral Artery	MESH:D020244		IL1B|IL6	5.82	3
ginsenoside Rg3	C097367		Metabolic Syndrome	MESH:D024821		IL6|SIRT1	5.82	2
ginsenoside Rg3	C097367		Papilloma	MESH:D010212		EGFR|TGFB1	5.82	2
ginsenoside Rg3	C097367		Respiratory Hypersensitivity	MESH:D012130		IL6|TNF	5.82	1
ginsenoside Rg3	C097367		Duane Retraction Syndrome	MESH:D004370		SALL4	5.80	3
ginsenoside Rg3	C097367		Juvenile polyposis syndrome	MESH:C537702		BMPR1A	5.80	1
ginsenoside Rg3	C097367		Hypoglycemia	MESH:D007003		IL1B|TNF	5.76	2
ginsenoside Rg3	C097367		Gestational Trophoblastic Disease	MESH:D031901		POU5F1	5.75	1
ginsenoside Rg3	C097367		Carcinoma, Transitional Cell	MESH:D002295		PROM1|TNF	5.73	2
ginsenoside Rg3	C097367		Heart Defects, Congenital	MESH:D006330		KLF4|POU5F1	5.73	2
ginsenoside Rg3	C097367		Hypomagnesemia 4, Renal	MESH:C567127		EGF	5.73	1
ginsenoside Rg3	C097367		Microphthalmia, Syndromic 3	MESH:C565948		SOX2	5.71	1
ginsenoside Rg3	C097367		Neoplasms, Glandular and Epithelial	MESH:D009375		LATS1	5.71	1
ginsenoside Rg3	C097367		Piebaldism	MESH:D016116		KIT	5.70	1
ginsenoside Rg3	C097367		URIC ACID CONCENTRATION, SERUM, QUANTITATIVE TRAIT LOCUS 1	OMIM:138900		ABCG2	5.70	1
ginsenoside Rg3	C097367		Alopecia	MESH:D000505		AR|PARP1	5.68	2
ginsenoside Rg3	C097367		Orthostatic Intolerance	MESH:D054971		SLC6A2	5.68	2
ginsenoside Rg3	C097367		Cataract, Nuclear Diffuse Nonprogressive	MESH:C566157		VIM	5.64	1
ginsenoside Rg3	C097367		Leukemia, Megakaryoblastic, Acute	MESH:D007947		BIRC5	5.63	1
ginsenoside Rg3	C097367		Premature Birth	MESH:D047928		IL6|TNF	5.63	2
ginsenoside Rg3	C097367		Sleep Wake Disorders	MESH:D012893		IL1B|SLC6A3	5.62	2
ginsenoside Rg3	C097367		Amyotrophic Lateral Sclerosis	MESH:D000690		PPARGC1A|SQSTM1	5.61	2
ginsenoside Rg3	C097367		Chronic Periodontitis	MESH:D055113		TNFSF11	5.61	1
ginsenoside Rg3	C097367		Neoplasm Seeding	MESH:D009366		CDH1	5.61	1
ginsenoside Rg3	C097367		Liver Diseases	MESH:D008107		NFKB1|NOS2|TNF	5.59	3
ginsenoside Rg3	C097367		Mixed Tumor, Mullerian	MESH:D018200		PROM1	5.59	1
ginsenoside Rg3	C097367		FRONTOTEMPORAL DEMENTIA AND/OR AMYOTROPHIC LATERAL SCLEROSIS 3	OMIM:616437		SQSTM1	5.58	1
ginsenoside Rg3	C097367		NEURODEGENERATION WITH ATAXIA, DYSTONIA, AND GAZE PALSY, CHILDHOOD-ONSET	OMIM:617145		SQSTM1	5.58	1
ginsenoside Rg3	C097367		Melanoma	MESH:D008545		CASP8|PARP1|TNF	5.56	7
ginsenoside Rg3	C097367		Lynch syndrome I (site-specific colonic cancer)	MESH:C537261		EPCAM	5.54	1
ginsenoside Rg3	C097367		INFLAMMATORY SKIN AND BOWEL DISEASE, NEONATAL, 2	OMIM:616069		EGFR	5.53	1
ginsenoside Rg3	C097367		Osteolysis hereditary multicentric	MESH:C536051		MMP2	5.49	2
ginsenoside Rg3	C097367		Autism Spectrum Disorder	MESH:D000067877		ABCG2|BDNF|NOS2	5.48	2
ginsenoside Rg3	C097367		Brain Edema	MESH:D001929		NOS2|TNF	5.48	2
ginsenoside Rg3	C097367		Rhabdomyosarcoma, Alveolar	MESH:D018232		WWTR1	5.45	1
ginsenoside Rg3	C097367		Brachydactyly type A2	MESH:C537089		BMP2	5.44	1
ginsenoside Rg3	C097367		Right ventricle hypoplasia	MESH:C535682		BMP2	5.44	1
ginsenoside Rg3	C097367		Androgen-Insensitivity Syndrome	MESH:D013734		AR	5.39	4
ginsenoside Rg3	C097367		Bulbospinal neuronopathy, X-linked recessive	MESH:C537017		AR	5.39	1
ginsenoside Rg3	C097367		Ectodermal Dysplasia, Anhidrotic, With T-Cell Immunodeficiency, Autosomal Dominant	MESH:C567411		NFKBIA	5.39	1
ginsenoside Rg3	C097367		Hypospadias 1, X-Linked	MESH:C567482		AR	5.39	1
ginsenoside Rg3	C097367		Myocarditis	MESH:D009205		IL6|TNF	5.38	2
ginsenoside Rg3	C097367		Mastocytosis	MESH:D008415		KIT	5.36	1
ginsenoside Rg3	C097367		Camurati-Engelmann Syndrome	MESH:D003966		TGFB1	5.34	1
ginsenoside Rg3	C097367		Neoplasms, Experimental	MESH:D009374		CDH1|RELA|TNF	5.33	5
ginsenoside Rg3	C097367		Fever	MESH:D005334		IL1B|IL6|TNF	5.31	7
ginsenoside Rg3	C097367		Substance Withdrawal Syndrome	MESH:D013375		BDNF|NOS2|RUNX2	5.31	3
ginsenoside Rg3	C097367		Dermatitis, Atopic	MESH:D003876		IL1B|IL6	5.29	1
ginsenoside Rg3	C097367		Seizures	MESH:D012640		BDNF|IL1B|IL6|NOS2|SLC6A2	5.27	7
ginsenoside Rg3	C097367		Thoracic Neoplasms	MESH:D013899		SOX2	5.26	1
ginsenoside Rg3	C097367		Distal myopathy, Nonaka type	MESH:C536816		SQSTM1	5.23	1
ginsenoside Rg3	C097367		Glioma	MESH:D005910		NTRK2|TNF	5.23	2
ginsenoside Rg3	C097367		Fatty Liver	MESH:D005234		MYC|SIRT1|TNF	5.21	6
ginsenoside Rg3	C097367		Intellectual Disability	MESH:D008607		BDNF|PARP1	5.18	2
ginsenoside Rg3	C097367		Cryopyrin-Associated Periodic Syndromes	MESH:D056587		NLRP3	5.17	6
ginsenoside Rg3	C097367		Neoplasms	MESH:D009369		HSF1|IL1B|MYC	5.15	3
ginsenoside Rg3	C097367		Osteopetrosis	MESH:D010022		TNFSF11	5.15	1
ginsenoside Rg3	C097367		Precursor Cell Lymphoblastic Leukemia-Lymphoma	MESH:D054198		BAX|CASP8	5.15	2
ginsenoside Rg3	C097367		Diabetic Nephropathies	MESH:D003928		RELA|TGFB1	5.13	3
ginsenoside Rg3	C097367		Rhabdomyosarcoma, Embryonal	MESH:D018233		YAP1	5.12	1
ginsenoside Rg3	C097367		Endometriosis	MESH:D004715		AREG|EGFR	5.11	2
ginsenoside Rg3	C097367		Hyperemia	MESH:D006940		IL1B|NOS2	5.11	2
ginsenoside Rg3	C097367		Memory Disorders	MESH:D008569		BCL2|IL1B|SLC6A3	5.05	3
ginsenoside Rg3	C097367		Protoporphyria, Erythropoietic	MESH:D046351		AREG	5.05	1
ginsenoside Rg3	C097367		Adenoma	MESH:D000236		ABCG2|BCL2	5.02	3
ginsenoside Rg3	C097367		Ischemia	MESH:D007511		BAX|IL6	5.02	2
ginsenoside Rg3	C097367		Neoplasm Regression, Spontaneous	MESH:D009365		TGFB1	4.99	1
ginsenoside Rg3	C097367		Muscular Dystrophy, Animal	MESH:D009137		PPARGC1A	4.97	1
ginsenoside Rg3	C097367		HIV Infections	MESH:D015658		BAX|SIRT1	4.96	2
ginsenoside Rg3	C097367		Colorectal Neoplasms, Hereditary Nonpolyposis	MESH:D003123		EPCAM	4.95	1
ginsenoside Rg3	C097367		Mandibular Diseases	MESH:D008336		MMP2	4.94	1
ginsenoside Rg3	C097367		Maxillary Diseases	MESH:D008439		MMP2	4.94	1
ginsenoside Rg3	C097367		Mastocytosis, Systemic	MESH:D034721		KIT	4.90	1
ginsenoside Rg3	C097367		Neuroectodermal Tumors, Primitive, Peripheral	MESH:D018241		KIT	4.90	1
ginsenoside Rg3	C097367		Alcohol Withdrawal Seizures	MESH:D020270		SLC6A3	4.89	1
ginsenoside Rg3	C097367		Female Urogenital Diseases	MESH:D052776		BMPR1A	4.89	1
ginsenoside Rg3	C097367		Food Hypersensitivity	MESH:D005512		NLRP3	4.89	1
ginsenoside Rg3	C097367		Hidradenitis Suppurativa	MESH:D017497		NLRP3	4.89	1
ginsenoside Rg3	C097367		Paralysis	MESH:D010243		PARP1|SIRT1	4.88	2
ginsenoside Rg3	C097367		Carcinoma, Large Cell	MESH:D018287		PYCARD	4.84	1
ginsenoside Rg3	C097367		Chemical and Drug Induced Liver Injury	MESH:D056486		BAX|IL1B|IL6|MMP2|TNF|VIM	4.83	11
ginsenoside Rg3	C097367		Alveolar Bone Loss	MESH:D016301		TNFSF11	4.80	1
ginsenoside Rg3	C097367		Lymphomatoid Papulosis	MESH:D017731		TGFB1	4.79	1
ginsenoside Rg3	C097367		Ataxia	MESH:D001259		NLRP3|SOX2	4.78	2
ginsenoside Rg3	C097367		AIDS-related Kaposi sarcoma	MESH:C554498		BCL2	4.75	1
ginsenoside Rg3	C097367		Alcohol Withdrawal Delirium	MESH:D000430		SLC6A3	4.75	1
ginsenoside Rg3	C097367		Polycystic Ovary Syndrome	MESH:D011085		BAX|BCL2	4.75	1
ginsenoside Rg3	C097367		Hepatomegaly	MESH:D006529		NOS2|RELA|TGFB1	4.71	1
ginsenoside Rg3	C097367		Kearns-Sayre Syndrome	MESH:D007625		IL1B	4.71	1
ginsenoside Rg3	C097367		Pyoderma Gangrenosum	MESH:D017511		NLRP3	4.71	1
ginsenoside Rg3	C097367		Pyogenic arthritis, pyoderma gangrenosum, and acne	MESH:C536253		IL1B	4.71	1
ginsenoside Rg3	C097367		Obesity, Morbid	MESH:D009767		BDNF	4.70	1
ginsenoside Rg3	C097367		Castleman Disease	MESH:D005871		IL6	4.69	1
ginsenoside Rg3	C097367		Rheumatoid Arthritis, Systemic Juvenile	MESH:C565798		IL6	4.69	1
ginsenoside Rg3	C097367		Anophthalmos	MESH:D000853		SOX2	4.68	1
ginsenoside Rg3	C097367		Hemangioma	MESH:D006391		YAP1	4.68	1
ginsenoside Rg3	C097367		Tooth Abnormalities	MESH:D014071		RUNX2	4.68	1
ginsenoside Rg3	C097367		Carcinoma, Merkel Cell	MESH:D015266		MYC	4.67	1
ginsenoside Rg3	C097367		Epilepsy	MESH:D004827		BDNF|TGFB1	4.65	2
ginsenoside Rg3	C097367		Hyperphagia	MESH:D006963		NTRK2	4.59	1
ginsenoside Rg3	C097367		Peripheral Arterial Disease	MESH:D058729		BMP2	4.58	1
ginsenoside Rg3	C097367		Bowen's Disease	MESH:D001913		PPARGC1A	4.57	1
ginsenoside Rg3	C097367		Carcinoma, Lobular	MESH:D018275		CDH1	4.57	2
ginsenoside Rg3	C097367		Anemia, Refractory	MESH:D000753		TNF	4.56	1
ginsenoside Rg3	C097367		Bile Duct Neoplasms	MESH:D001650		EGFR	4.56	1
ginsenoside Rg3	C097367		Heart Septal Defects, Ventricular	MESH:D006345		SALL4	4.56	1
ginsenoside Rg3	C097367		Peritoneal Fibrosis	MESH:D056627		TGFB1	4.54	1
ginsenoside Rg3	C097367		Carotid Stenosis	MESH:D016893		TNFRSF11B	4.52	1
ginsenoside Rg3	C097367		Craniosynostoses	MESH:D003398		BMP2	4.52	1
ginsenoside Rg3	C097367		Fractures, Bone	MESH:D050723		BMP2	4.52	1
ginsenoside Rg3	C097367		Myopia	MESH:D009216		BMP2	4.52	1
ginsenoside Rg3	C097367		Eye Abnormalities	MESH:D005124		BMPR1A	4.50	1
ginsenoside Rg3	C097367		Hypothermia	MESH:D007035		NOS2|TNF	4.50	3
ginsenoside Rg3	C097367		Goiter, Nodular	MESH:D006044		IL6	4.49	1
ginsenoside Rg3	C097367		Papillomavirus Infections	MESH:D030361		CASP8	4.49	1
ginsenoside Rg3	C097367		Wallerian Degeneration	MESH:D014855		SIRT1	4.49	1
ginsenoside Rg3	C097367		Pneumonia, Pneumococcal	MESH:D011018		SIRT1	4.46	1
ginsenoside Rg3	C097367		Limb Deformities, Congenital	MESH:D017880		SALL4	4.43	1
ginsenoside Rg3	C097367		Polycystic Kidney, Autosomal Recessive	MESH:D017044		EGFR	4.43	1
ginsenoside Rg3	C097367		Starvation	MESH:D013217		SQSTM1	4.43	1
ginsenoside Rg3	C097367		Breast Neoplasms, Male	MESH:D018567		AR	4.42	2
ginsenoside Rg3	C097367		Adenocarcinoma, Clear Cell	MESH:D018262		BCL2	4.41	1
ginsenoside Rg3	C097367		Autoimmune Lymphoproliferative Syndrome	MESH:D056735		CASP8	4.41	1
ginsenoside Rg3	C097367		Coronavirus Infections	MESH:D018352		DPP4	4.41	1
ginsenoside Rg3	C097367		Aortic Rupture	MESH:D001019		MMP2	4.40	1
ginsenoside Rg3	C097367		Micronuclei, Chromosome-Defective	MESH:D048629		SLC6A3|TNF	4.39	2
ginsenoside Rg3	C097367		Triple Negative Breast Neoplasms	MESH:D064726		YAP1	4.39	1
ginsenoside Rg3	C097367		Polycystic Kidney, Autosomal Dominant	MESH:D016891		MYC	4.38	1
ginsenoside Rg3	C097367		Vitamin A Deficiency	MESH:D014802		PARP1	4.38	1
ginsenoside Rg3	C097367		MIGRAINE WITH OR WITHOUT AURA, SUSCEPTIBILITY TO, 1	OMIM:157300		TNF	4.36	1
ginsenoside Rg3	C097367		Intracranial Arteriovenous Malformations	MESH:D002538		IL6	4.34	1
ginsenoside Rg3	C097367		Osteitis Deformans	MESH:D010001		SQSTM1	4.34	1
ginsenoside Rg3	C097367		Takayasu Arteritis	MESH:D013625		NOS2	4.34	1
ginsenoside Rg3	C097367		Common Variable Immunodeficiency	MESH:D017074		NFKB1	4.33	1
ginsenoside Rg3	C097367		Neuroectodermal Tumors	MESH:D017599		MYC	4.33	1
ginsenoside Rg3	C097367		Osteoarthritis, Hip	MESH:D015207		RUNX2	4.28	1
ginsenoside Rg3	C097367		Anorexia	MESH:D000855		IL1B|TNF	4.27	2
ginsenoside Rg3	C097367		Turner Syndrome	MESH:D014424		NOS2	4.27	1
ginsenoside Rg3	C097367		Aortic Aneurysm, Thoracic	MESH:D017545		MMP2	4.26	1
ginsenoside Rg3	C097367		Neurotoxicity Syndromes	MESH:D020258		CASP3|NLRP3	4.26	2
ginsenoside Rg3	C097367		Osteonecrosis	MESH:D010020		MMP2	4.26	1
ginsenoside Rg3	C097367		Tic Disorders	MESH:D013981		SLC6A3	4.24	1
ginsenoside Rg3	C097367		Drug Hypersensitivity	MESH:D004342		NLRP3|TNF	4.23	3
ginsenoside Rg3	C097367		Peritoneal Neoplasms	MESH:D010534		VIM	4.23	1
ginsenoside Rg3	C097367		Proteinuria	MESH:D011507		DPP4|TGFB1	4.22	2
ginsenoside Rg3	C097367		Drug Eruptions	MESH:D003875		RELA|TNF	4.21	1
ginsenoside Rg3	C097367		Penile Induration	MESH:D010411		TGFB1	4.19	1
ginsenoside Rg3	C097367		Uterine Neoplasms	MESH:D014594		PROM1	4.19	1
ginsenoside Rg3	C097367		Hernias, Diaphragmatic, Congenital	MESH:D065630		CCN2	4.17	2
ginsenoside Rg3	C097367		Prenatal Exposure Delayed Effects	MESH:D011297		BMP2|CCN2	4.17	2
ginsenoside Rg3	C097367		Prostatic Hyperplasia	MESH:D011470		KLK3	4.17	1
ginsenoside Rg3	C097367		Gastritis, Atrophic	MESH:D005757		IL1B	4.16	1
ginsenoside Rg3	C097367		Anxiety Disorders	MESH:D001008		SLC6A3|TNF	4.15	2
ginsenoside Rg3	C097367		Muscular Diseases	MESH:D009135		IL1B|TGFB1	4.15	2
ginsenoside Rg3	C097367		Dry Eye Syndromes	MESH:D015352		TGFB1	4.14	1
ginsenoside Rg3	C097367		Hyperkinesis	MESH:D006948		NTRK2|SLC6A3	4.14	4
ginsenoside Rg3	C097367		Gastrointestinal Stromal Tumors	MESH:D046152		KIT	4.11	4
ginsenoside Rg3	C097367		Schistosomiasis mansoni	MESH:D012555		NOS2	4.09	1
ginsenoside Rg3	C097367		MERRF Syndrome	MESH:D017243		IL1B	4.08	1
ginsenoside Rg3	C097367		Stevens-Johnson Syndrome	MESH:D013262		NOS2|PARP1	4.08	2
ginsenoside Rg3	C097367		Lichenoid Eruptions	MESH:D017512		IL6	4.06	1
ginsenoside Rg3	C097367		Drug-Related Side Effects and Adverse Reactions	MESH:D064420		ABCG2|IL6|TNF	4.03	3
ginsenoside Rg3	C097367		Cardiovirus Infections	MESH:D018188		TNF	4.02	1
ginsenoside Rg3	C097367		Intrahepatic Cholestasis of Pregnancy	MESH:C535932		TNF	4.02	1
ginsenoside Rg3	C097367		Precursor B-Cell Lymphoblastic Leukemia-Lymphoma	MESH:D015452		CCN2	4.02	1
ginsenoside Rg3	C097367		Recurrence	MESH:D012008		YAP1	4.01	1
ginsenoside Rg3	C097367		Motor Neuron Disease	MESH:D016472		VIM	4.00	1
ginsenoside Rg3	C097367		Spinal Cord Ischemia	MESH:D020760		PARP1	3.99	1
ginsenoside Rg3	C097367		Carcinoma, Ductal, Breast	MESH:D018270		CDH1	3.98	2
ginsenoside Rg3	C097367		Genomic Instability	MESH:D042822		SIRT1	3.97	1
ginsenoside Rg3	C097367		Hepatitis B, Chronic	MESH:D019694		CCN2	3.96	1
ginsenoside Rg3	C097367		Hypotension	MESH:D007022		IL1B|IL6|TNF	3.96	4
ginsenoside Rg3	C097367		Kyphosis	MESH:D007738		PARP1	3.96	1
ginsenoside Rg3	C097367		Lymphoma, Large-Cell, Anaplastic	MESH:D017728		RELA	3.96	1
ginsenoside Rg3	C097367		Muscular Dystrophy, Duchenne	MESH:D020388		TGFB1	3.96	1
ginsenoside Rg3	C097367		Sarcoidosis	MESH:D012507		TGFB1	3.96	1
ginsenoside Rg3	C097367		Learning Disabilities	MESH:D007859		BCL2|IL1B	3.95	2
ginsenoside Rg3	C097367		Heroin Dependence	MESH:D006556		BDNF	3.94	1
ginsenoside Rg3	C097367		Acne Vulgaris	MESH:D000152		NLRP3	3.93	1
ginsenoside Rg3	C097367		Thrombocythemia, Essential	MESH:D013920		TGFB1	3.93	1
ginsenoside Rg3	C097367		Hyperglycemia	MESH:D006943		IL6|SP1	3.92	2
ginsenoside Rg3	C097367		Pancreatic Carcinoma	MESH:C562463		RELA	3.92	1
ginsenoside Rg3	C097367		Celiac Disease	MESH:D002446		PCK1	3.91	1
ginsenoside Rg3	C097367		Ophthalmoplegia, Chronic Progressive External	MESH:D017246		IL1B	3.91	1
ginsenoside Rg3	C097367		Thyroid Cancer, Papillary	MESH:D000077273		SNAI1	3.91	1
ginsenoside Rg3	C097367		Bronchial Diseases	MESH:D001982		NOS2	3.89	1
ginsenoside Rg3	C097367		Hashimoto Disease	MESH:D050031		IL6	3.89	1
ginsenoside Rg3	C097367		Rectal Neoplasms	MESH:D012004		EGFR	3.89	1
ginsenoside Rg3	C097367		Sarcoma, Kaposi	MESH:D012514		IL6	3.89	1
ginsenoside Rg3	C097367		Carcinoma, Ovarian Epithelial	MESH:D000077216		CCN2	3.88	1
ginsenoside Rg3	C097367		Developmental Disabilities	MESH:D002658		NTRK2	3.88	1
ginsenoside Rg3	C097367		Bronchiectasis	MESH:D001987		TNF	3.87	1
ginsenoside Rg3	C097367		Listeriosis	MESH:D008088		TNF	3.87	1
ginsenoside Rg3	C097367		Adrenocortical Carcinoma	MESH:D018268		EGFR	3.86	1
ginsenoside Rg3	C097367		Brain Infarction	MESH:D020520		SIRT1	3.85	1
ginsenoside Rg3	C097367		Anemia	MESH:D000740		PARP1|TNF	3.84	2
ginsenoside Rg3	C097367		Bone Neoplasms	MESH:D001859		MMP2	3.84	1
ginsenoside Rg3	C097367		Alcoholism	MESH:D000437		SLC6A3	3.83	1
ginsenoside Rg3	C097367		Fibromatosis, Aggressive	MESH:D018222		TNF	3.82	1
ginsenoside Rg3	C097367		Neointima	MESH:D058426		MMP2	3.82	1
ginsenoside Rg3	C097367		Cardiomegaly	MESH:D006332		IL1B|TNF	3.81	3
ginsenoside Rg3	C097367		Helicobacter Infections	MESH:D016481		CDH1	3.80	1
ginsenoside Rg3	C097367		Hypoxia-Ischemia, Brain	MESH:D020925		NOS2	3.80	1
ginsenoside Rg3	C097367		Adenomatous Polyposis Coli	MESH:D011125		EGFR	3.79	1
ginsenoside Rg3	C097367		Dementia	MESH:D003704		SLC6A3	3.79	1
ginsenoside Rg3	C097367		Leiomyoma	MESH:D007889		EGFR	3.79	1
ginsenoside Rg3	C097367		Macular Degeneration	MESH:D008268		SQSTM1	3.79	1
ginsenoside Rg3	C097367		Leukemia-Lymphoma, Adult T-Cell	MESH:D015459		BIRC5	3.78	1
ginsenoside Rg3	C097367		Hyperuricemia	MESH:D033461		ABCG2	3.77	1
ginsenoside Rg3	C097367		Acquired Hyperostosis Syndrome	MESH:D020083		TNF	3.76	1
ginsenoside Rg3	C097367		Nasopharyngeal Carcinoma	MESH:D000077274		MMP2	3.76	1
ginsenoside Rg3	C097367		Posterior Leukoencephalopathy Syndrome	MESH:D054038		TGFB1	3.76	1
ginsenoside Rg3	C097367		Azoospermia	MESH:D053713		BCL2	3.75	1
ginsenoside Rg3	C097367		Chloracne	MESH:D054506		EGFR	3.75	1
ginsenoside Rg3	C097367		Paranoid Disorders	MESH:D010259		SLC6A3	3.74	1
ginsenoside Rg3	C097367		Lupus Nephritis	MESH:D008181		MMP2	3.73	1
ginsenoside Rg3	C097367		Prostatic Neoplasms, Castration-Resistant	MESH:D064129		AR	3.72	4
ginsenoside Rg3	C097367		Depressive Disorder	MESH:D003866		BDNF|IL6	3.70	3
ginsenoside Rg3	C097367		Aortic Diseases	MESH:D001018		MMP2	3.68	1
ginsenoside Rg3	C097367		Aortic Aneurysm, Abdominal	MESH:D017544		PARP1	3.67	1
ginsenoside Rg3	C097367		Body Weight	MESH:D001835		BDNF	3.67	2
ginsenoside Rg3	C097367		Bronchopulmonary Dysplasia	MESH:D001997		IL1B	3.67	1
ginsenoside Rg3	C097367		Chlamydia Infections	MESH:D002690		TNF	3.67	1
ginsenoside Rg3	C097367		Congenital Abnormalities	MESH:D000013		KLF4	3.67	1
ginsenoside Rg3	C097367		Hepatitis, Alcoholic	MESH:D006519		TNF	3.67	1
ginsenoside Rg3	C097367		Optic Atrophy, Hereditary, Leber	MESH:D029242		IL1B	3.67	1
ginsenoside Rg3	C097367		Salivary Gland Neoplasms	MESH:D012468		CDH1	3.67	1
ginsenoside Rg3	C097367		Burkitt Lymphoma	MESH:D002051		MYC	3.66	1
ginsenoside Rg3	C097367		Microsatellite Instability	MESH:D053842		BAX	3.65	1
ginsenoside Rg3	C097367		Barrett Esophagus	MESH:D001471		RELA	3.64	1
ginsenoside Rg3	C097367		Angina, Stable	MESH:D060050		TNF	3.63	1
ginsenoside Rg3	C097367		Deafness	MESH:D003638		BDNF	3.63	2
ginsenoside Rg3	C097367		Encephalomyelitis, Autoimmune, Experimental	MESH:D004681		SIRT1	3.63	1
ginsenoside Rg3	C097367		Cholangitis, Sclerosing	MESH:D015209		NOS2	3.62	1
ginsenoside Rg3	C097367		Pneumonia, Aspiration	MESH:D011015		NOS2	3.62	1
ginsenoside Rg3	C097367		Nose Neoplasms	MESH:D009669		MMP2	3.61	1
ginsenoside Rg3	C097367		Bone Diseases, Metabolic	MESH:D001851		MMP2	3.60	1
ginsenoside Rg3	C097367		Ovarian Cysts	MESH:D010048		NFKB1	3.60	1
ginsenoside Rg3	C097367		Demyelinating Diseases	MESH:D003711		SIRT1	3.59	1
ginsenoside Rg3	C097367		Leukemia, Myelogenous, Chronic, BCR-ABL Positive	MESH:D015464		BIRC5	3.59	1
ginsenoside Rg3	C097367		Cleft Lip	MESH:D002971		MYC	3.58	1
ginsenoside Rg3	C097367		Nephrosis	MESH:D009401		VIM	3.58	1
ginsenoside Rg3	C097367		Enterocolitis, Necrotizing	MESH:D020345		NOS2	3.57	1
ginsenoside Rg3	C097367		Genital Diseases, Male	MESH:D005832		AR	3.56	1
ginsenoside Rg3	C097367		Hemangiosarcoma	MESH:D006394		MYC	3.52	1
ginsenoside Rg3	C097367		Osteochondrodysplasias	MESH:D010009		BCL2	3.52	1
ginsenoside Rg3	C097367		Cystic Fibrosis	MESH:D003550		TGFB1	3.51	1
ginsenoside Rg3	C097367		Nephrosclerosis	MESH:D009400		TGFB1	3.51	1
ginsenoside Rg3	C097367		MELAS Syndrome	MESH:D017241		IL1B	3.50	1
ginsenoside Rg3	C097367		Adenoma, Liver Cell	MESH:D018248		MKI67	3.47	1
ginsenoside Rg3	C097367		Arthritis, Infectious	MESH:D001170		TNF	3.47	1
ginsenoside Rg3	C097367		Spinal Cord Compression	MESH:D013117		TNF	3.47	1
ginsenoside Rg3	C097367		Infant, Newborn, Diseases	MESH:D007232		TGFB1	3.46	1
ginsenoside Rg3	C097367		Coronary Restenosis	MESH:D023903		TNF	3.45	1
ginsenoside Rg3	C097367		Gliosis	MESH:D005911		BDNF	3.45	1
ginsenoside Rg3	C097367		Cataract	MESH:D002386		VIM	3.44	1
ginsenoside Rg3	C097367		Anaphylaxis	MESH:D000707		NLRP3	3.43	1
ginsenoside Rg3	C097367		Arteriosclerosis	MESH:D001161		NFKBIA	3.42	1
ginsenoside Rg3	C097367		Lymphoma, T-Cell, Cutaneous	MESH:D016410		BAX	3.42	1
ginsenoside Rg3	C097367		Glomerulonephritis, IGA	MESH:D005922		TGFB1	3.41	1
ginsenoside Rg3	C097367		Psychoses, Substance-Induced	MESH:D011605		SLC6A3	3.41	1
ginsenoside Rg3	C097367		Hypoalbuminemia	MESH:D034141		IL6	3.40	1
ginsenoside Rg3	C097367		Liver Neoplasms	MESH:D008113		MYC|TNF	3.39	3
ginsenoside Rg3	C097367		Fanconi Anemia	MESH:D005199		TNF	3.38	1
ginsenoside Rg3	C097367		Lymphoma, Follicular	MESH:D008224		BCL2	3.38	2
ginsenoside Rg3	C097367		Scleroderma, Localized	MESH:D012594		TNF	3.38	1
ginsenoside Rg3	C097367		Carcinoma, Adenoid Cystic	MESH:D003528		CDH1	3.36	1
ginsenoside Rg3	C097367		Emphysema	MESH:D004646		NOS2	3.35	1
ginsenoside Rg3	C097367		Medulloblastoma	MESH:D008527		MYC	3.35	2
ginsenoside Rg3	C097367		Motor Skills Disorders	MESH:D019957		SQSTM1	3.35	1
ginsenoside Rg3	C097367		Myelodysplastic Syndromes	MESH:D009190		MYC	3.35	1
ginsenoside Rg3	C097367		Cardiomyopathy, Hypertrophic	MESH:D002312		MYC	3.32	1
ginsenoside Rg3	C097367		Cerebral Infarction	MESH:D002544		MMP2	3.32	1
ginsenoside Rg3	C097367		Obstetric Labor, Premature	MESH:D007752		IL6	3.32	2
ginsenoside Rg3	C097367		Hypertrophy	MESH:D006984		SIRT1	3.29	1
ginsenoside Rg3	C097367		Idiopathic Pulmonary Fibrosis	MESH:D054990		TNF	3.28	1
ginsenoside Rg3	C097367		Placenta Diseases	MESH:D010922		TNF	3.28	1
ginsenoside Rg3	C097367		Ischemic Attack, Transient	MESH:D002546		CASP9	3.27	1
ginsenoside Rg3	C097367		Endotoxemia	MESH:D019446		NOS2	3.24	1
ginsenoside Rg3	C097367		Vascular System Injuries	MESH:D057772		TNF	3.24	1
ginsenoside Rg3	C097367		Vitiligo	MESH:D014820		TNF	3.24	1
ginsenoside Rg3	C097367		Diabetes Mellitus	MESH:D003920		SIRT1	3.23	1
ginsenoside Rg3	C097367		Occupational Diseases	MESH:D009784		TGFB1	3.23	1
ginsenoside Rg3	C097367		Plaque, Atherosclerotic	MESH:D058226		PARP1	3.23	2
ginsenoside Rg3	C097367		Psychotic Disorders	MESH:D011618		BDNF	3.23	1
ginsenoside Rg3	C097367		Urinary Tract Infections	MESH:D014552		NOS2	3.23	1
ginsenoside Rg3	C097367		Anemia, Sickle Cell	MESH:D000755		TNF	3.22	1
ginsenoside Rg3	C097367		Endomyocardial Fibrosis	MESH:D004719		TGFB1	3.21	1
ginsenoside Rg3	C097367		Epilepsy, Tonic-Clonic	MESH:D004830		BDNF	3.21	1
ginsenoside Rg3	C097367		Hypoxia	MESH:D000860		BDNF	3.21	1
ginsenoside Rg3	C097367		Cardiovascular Abnormalities	MESH:D018376		NOS2	3.20	1
ginsenoside Rg3	C097367		Glucose Intolerance	MESH:D018149		SIRT1	3.19	1
ginsenoside Rg3	C097367		Cryptorchidism	MESH:D003456		CASP3	3.18	1
ginsenoside Rg3	C097367		Cardiomyopathy, Dilated	MESH:D002311		EGFR	3.17	1
ginsenoside Rg3	C097367		Hodgkin Disease	MESH:D006689		NFKBIA	3.17	1
ginsenoside Rg3	C097367		Lymphopenia	MESH:D008231		IL1B	3.17	1
ginsenoside Rg3	C097367		Retinal Degeneration	MESH:D012162		BCL2	3.16	1
ginsenoside Rg3	C097367		Meningitis, Aseptic	MESH:D008582		IL6	3.14	1
ginsenoside Rg3	C097367		Peptic Ulcer	MESH:D010437		IL1B	3.12	1
ginsenoside Rg3	C097367		Vasculitis	MESH:D014657		NFKBIA	3.10	1
ginsenoside Rg3	C097367		Diabetic Cardiomyopathies	MESH:D058065		TNF	3.07	1
ginsenoside Rg3	C097367		Hypertrophy, Left Ventricular	MESH:D017379		MYC	3.07	1
ginsenoside Rg3	C097367		Multiple Organ Failure	MESH:D009102		TNF	3.06	2
ginsenoside Rg3	C097367		Neurogenic Inflammation	MESH:D020078		TNF	3.06	1
ginsenoside Rg3	C097367		Pleural Effusion	MESH:D010996		TNF	3.04	1
ginsenoside Rg3	C097367		Leukocytosis	MESH:D007964		IL1B	3.00	1
ginsenoside Rg3	C097367		Atrial Fibrillation	MESH:D001281		SIRT1	2.99	1
ginsenoside Rg3	C097367		Intestinal Diseases	MESH:D007410		NOS2	2.99	1
ginsenoside Rg3	C097367		Fetal Growth Retardation	MESH:D005317		MMP2	2.98	1
ginsenoside Rg3	C097367		Nephrotic Syndrome	MESH:D009404		TGFB1	2.97	3
ginsenoside Rg3	C097367		Venous Thromboembolism	MESH:D054556		TNF	2.94	1
ginsenoside Rg3	C097367		Hyperbilirubinemia	MESH:D006932		TNF	2.92	1
ginsenoside Rg3	C097367		Leukemia	MESH:D007938		AR	2.92	1
ginsenoside Rg3	C097367		Chromosome Breakage	MESH:D019457		MYC	2.90	1
ginsenoside Rg3	C097367		Diarrhea	MESH:D003967		ABCG2	2.90	1
ginsenoside Rg3	C097367		Heart Diseases	MESH:D006331		SIRT1	2.90	1
ginsenoside Rg3	C097367		Mucositis	MESH:D052016		IL1B	2.90	1
ginsenoside Rg3	C097367		Cystitis	MESH:D003556		RELA	2.88	1
ginsenoside Rg3	C097367		Infections	MESH:D007239		TNF	2.88	1
ginsenoside Rg3	C097367		Respiratory Tract Diseases	MESH:D012140		TNF	2.82	1
ginsenoside Rg3	C097367		Ventricular Dysfunction	MESH:D018754		TNF	2.81	1
ginsenoside Rg3	C097367		Pancreatitis	MESH:D010195		PARP1	2.78	1
ginsenoside Rg3	C097367		Parkinson Disease, Secondary	MESH:D010302		NOS2	2.78	1
ginsenoside Rg3	C097367		Parkinsonian Disorders	MESH:D020734		PARP1	2.72	1
ginsenoside Rg3	C097367		Lethargy	MESH:D053609		IL1B	2.71	1
ginsenoside Rg3	C097367		Brain Diseases	MESH:D001927		TGFB1	2.68	1
ginsenoside Rg3	C097367		Lymphoma, Non-Hodgkin	MESH:D008228		BCL2	2.68	2
ginsenoside Rg3	C097367		Lupus Erythematosus, Systemic	MESH:D008180		IL6	2.67	1
ginsenoside Rg3	C097367		Erectile Dysfunction	MESH:D007172		BCL2	2.65	1
ginsenoside Rg3	C097367		Hepatitis	MESH:D006505		PARP1	2.65	1
ginsenoside Rg3	C097367		Hepatic Encephalopathy	MESH:D006501		TNF	2.63	2
ginsenoside Rg3	C097367		Hyperinsulinism	MESH:D006946		TNF	2.60	1
ginsenoside Rg3	C097367		Hyperplasia	MESH:D006965		TGFB1	2.60	1
ginsenoside Rg3	C097367		Neuralgia	MESH:D009437		TNF	2.59	1
ginsenoside Rg3	C097367		Vascular Diseases	MESH:D014652		TNF	2.49	1
ginsenoside Rg3	C097367		Neutropenia	MESH:D009503		IL1B	2.45	1
ginsenoside Rg3	C097367		Hypertension, Pulmonary	MESH:D006976		TNF	2.42	1
ginsenoside Rg3	C097367		Ventricular Dysfunction, Left	MESH:D018487		IL6	2.37	1
ginsenoside Rg3	C097367		Heart Arrest	MESH:D006323		TNF	2.36	1
ginsenoside Rg3	C097367		Liver Failure, Acute	MESH:D017114		TNF	2.34	1
ginsenoside Rg3	C097367		Headache	MESH:D006261		IL6	2.19	1
ginsenoside Rg3	C097367		Tachycardia	MESH:D013610		TNF	2.09	1
ginsenoside Rg3	C097367		Nausea	MESH:D009325		TNF	2.02	1
ginsenoside Rg3	C097367		Pain	MESH:D010146		TNF	1.96	2
