# Supplementary material for: Panax ginseng ameliorates hepatorenal oxidative alterations induced by commercially used cypermethrin in male rats: experimental and molecular docking approaches
Source: Environ Sci Pollut Res Int. 2023 Sep 30;30(50):109702–23. doi: 10.1007/s11356-023-29935-2 (PMC10622388; doi:10.1007/s11356-023-29935-2)
Supplement: Supplementary file 8 — Biological activities of ginsenoside rc (XLS 508 bytes) [file 11356_2023_29935_MOESM8_ESM.xls]

Chemical Name	Chemical ID	CAS RN	Disease Name	Disease ID	Direct Evidence	Inference Network	Inference Score	Reference Count
ginsenoside Rc	C044462		HYPERBILIRUBINEMIA, ROTOR TYPE	OMIM:237450		SLCO1B3	8.11	1
ginsenoside Rc	C044462		Colonic Neoplasms	MESH:D003110		SLCO1B3	5.51	2
ginsenoside Rc	C044462		Colorectal Neoplasms	MESH:D015179		SLCO1B3	5.42	1
ginsenoside Rc	C044462		Lung Neoplasms	MESH:D008175		SLCO1B3	5.24	2
