# Supplementary material for: Panax ginseng ameliorates hepatorenal oxidative alterations induced by commercially used cypermethrin in male rats: experimental and molecular docking approaches
Source: Environ Sci Pollut Res Int. 2023 Sep 30;30(50):109702–23. doi: 10.1007/s11356-023-29935-2 (PMC10622388; doi:10.1007/s11356-023-29935-2)
Supplement: Supplementary file 9 — Biological activities of falcarinol (XLS 11 kb) [file 11356_2023_29935_MOESM9_ESM.xls]

Chemical Name	Chemical ID	CAS RN	Disease Name	Disease ID	Direct Evidence	Inference Network	Inference Score	Reference Count
falcarinol	C018541	21852-80-2	Acute Kidney Injury	MESH:D058186		BAX	2.87	1
falcarinol	C018541	21852-80-2	Acute Lung Injury	MESH:D055371		CASP3	3.35	1
falcarinol	C018541	21852-80-2	Adenocarcinoma	MESH:D000230		BCL2	3.22	1
falcarinol	C018541	21852-80-2	Adenocarcinoma, Clear Cell	MESH:D018262		BCL2	5.38	1
falcarinol	C018541	21852-80-2	Adenoma	MESH:D000236		BCL2	3.5	2
falcarinol	C018541	21852-80-2	AIDS-related Kaposi sarcoma	MESH:C554498		BCL2	5.73	1
falcarinol	C018541	21852-80-2	Alzheimer Disease	MESH:D000544		BAX|BCL2|CASP3	12.23	1
falcarinol	C018541	21852-80-2	Anaplasia	MESH:D000708		HIF1A	6.19	1
falcarinol	C018541	21852-80-2	Arthritis, Juvenile	MESH:D001171		MAPK1	3.58	1
falcarinol	C018541	21852-80-2	Asthma	MESH:D001249		BCL2	3.25	1
falcarinol	C018541	21852-80-2	Astrocytoma	MESH:D001254		HIF1A	4.61	1
falcarinol	C018541	21852-80-2	Atrophy	MESH:D001284		MAPK3	3.59	1
falcarinol	C018541	21852-80-2	Autistic Disorder	MESH:D001321		BCL2|MAPK3	6.75	3
falcarinol	C018541	21852-80-2	Azoospermia	MESH:D053713		BCL2	4.72	1
falcarinol	C018541	21852-80-2	BASAL GANGLIA CALCIFICATION, IDIOPATHIC, 5	OMIM:615483		PDGFB	6.96	1
falcarinol	C018541	21852-80-2	Basal Ganglia Diseases	MESH:D001480		PDGFB	4.5	1
falcarinol	C018541	21852-80-2	Brain Ischemia	MESH:D002545	therapeutic	CASP3|HIF1A|MAPK1|MAPK3	18.08	4
falcarinol	C018541	21852-80-2	Breast Neoplasms	MESH:D001943		BAX|BCL2|HIF1A	8.26	5
falcarinol	C018541	21852-80-2	Calcinosis	MESH:D002114		CASP3|PDGFB	9.44	2
falcarinol	C018541	21852-80-2	Carcinoma	MESH:D002277		BCL2|HIF1A	7.2	2
falcarinol	C018541	21852-80-2	Carcinoma, Ductal	MESH:D044584		HIF1A	5.18	1
falcarinol	C018541	21852-80-2	Carcinoma, Hepatocellular	MESH:D006528		PDGFB	3.67	1
falcarinol	C018541	21852-80-2	Carcinoma, Intraductal, Noninfiltrating	MESH:D002285		HIF1A	5.73	1
falcarinol	C018541	21852-80-2	Carcinoma, Non-Small-Cell Lung	MESH:D002289		HIF1A	3.8	1
falcarinol	C018541	21852-80-2	Carcinoma, Squamous Cell	MESH:D002294		MAPK1|MAPK3	7.41	1
falcarinol	C018541	21852-80-2	Cardiomegaly	MESH:D006332		HIF1A	3.66	1
falcarinol	C018541	21852-80-2	Cardiomyopathies	MESH:D009202		MAPK1|MAPK3	6.75	1
falcarinol	C018541	21852-80-2	Cell Transformation, Neoplastic	MESH:D002471		BCL2|HIF1A	6.92	4
falcarinol	C018541	21852-80-2	Cerebral Hemorrhage	MESH:D002543		BAX|BCL2|CASP3	13.44	2
falcarinol	C018541	21852-80-2	Ceroid Lipofuscinosis, Neuronal, 6	MESH:C566627		MAPK1|MAPK3	12.08	1
falcarinol	C018541	21852-80-2	Chemical and Drug Induced Liver Injury	MESH:D056486		BAX	2.45	1
falcarinol	C018541	21852-80-2	Cholangitis, Sclerosing	MESH:D015209		HIF1A	4.91	1
falcarinol	C018541	21852-80-2	Cholestasis, Extrahepatic	MESH:D001651		MAPK1|MAPK3	10.14	1
falcarinol	C018541	21852-80-2	Chondrosarcoma, Mesenchymal	MESH:D018211		BCL2	5.27	1
falcarinol	C018541	21852-80-2	Cocaine-Related Disorders	MESH:D019970		CREB1|MAPK1|MAPK3	10.42	5
falcarinol	C018541	21852-80-2	Colitis, Ulcerative	MESH:D003093		CASP3	3.51	1
falcarinol	C018541	21852-80-2	Colonic Neoplasms	MESH:D003110		BAX|BCL2	6.77	3
falcarinol	C018541	21852-80-2	Colorectal Neoplasms	MESH:D015179		BAX|BCL2	6.5	2
falcarinol	C018541	21852-80-2	Copper-Overload Cirrhosis	MESH:C566858		CASP3	4.67	1
falcarinol	C018541	21852-80-2	Coronavirus Infections	MESH:D018352		MAPK1|MAPK3	10.92	1
falcarinol	C018541	21852-80-2	Cryptorchidism	MESH:D003456		CASP3	4.13	1
falcarinol	C018541	21852-80-2	Dermatitis, Allergic Contact	MESH:D017449		BCL2	3.25	1
falcarinol	C018541	21852-80-2	Dermatitis, Contact	MESH:D003877		BCL2	3.48	1
falcarinol	C018541	21852-80-2	Dermatofibrosarcoma	MESH:D018223		PDGFB	6.61	1
falcarinol	C018541	21852-80-2	Developmental Disabilities	MESH:D002658		MAPK3	3.91	1
falcarinol	C018541	21852-80-2	Diabetes Complications	MESH:D048909		HIF1A	4.5	1
falcarinol	C018541	21852-80-2	Diabetes Mellitus, Experimental	MESH:D003921		BAX|BCL2|CASP3	11.98	3
falcarinol	C018541	21852-80-2	Diabetes Mellitus, Type 2	MESH:D003924		BAX|BCL2|CASP3	10.86	3
falcarinol	C018541	21852-80-2	Diabetic Angiopathies	MESH:D003925		CASP3	4.05	1
falcarinol	C018541	21852-80-2	Diabetic Neuropathies	MESH:D003929		CASP3	3.86	1
falcarinol	C018541	21852-80-2	Diabetic Retinopathy	MESH:D003930		CASP3	4.04	1
falcarinol	C018541	21852-80-2	Disease Models, Animal	MESH:D004195		MAPK1|MAPK3	6.24	1
falcarinol	C018541	21852-80-2	Disease Progression	MESH:D018450		BCL2|HIF1A	7.34	3
falcarinol	C018541	21852-80-2	Edema	MESH:D004487		CASP3	2.68	1
falcarinol	C018541	21852-80-2	Erectile Dysfunction	MESH:D007172		BCL2	3.56	1
falcarinol	C018541	21852-80-2	Esophageal Neoplasms	MESH:D004938		BAX|BCL2	8.2	2
falcarinol	C018541	21852-80-2	Esophageal Squamous Cell Carcinoma	MESH:D000077277		HIF1A	4.18	1
falcarinol	C018541	21852-80-2	Fahr's disease	MESH:C536275		PDGFB	6.41	2
falcarinol	C018541	21852-80-2	Fibrosis	MESH:D005355		PDGFB	4.09	1
falcarinol	C018541	21852-80-2	Gallbladder Neoplasms	MESH:D005706		BCL2	4.51	1
falcarinol	C018541	21852-80-2	Gingival Hyperplasia	MESH:D005885		PDGFB	5.99	1
falcarinol	C018541	21852-80-2	Glioblastoma	MESH:D005909		HIF1A	4.01	1
falcarinol	C018541	21852-80-2	Gliosis	MESH:D005911		MAPK1|MAPK3	9	1
falcarinol	C018541	21852-80-2	Head and Neck Neoplasms	MESH:D006258		BCL2|MAPK1|MAPK3	15.76	2
falcarinol	C018541	21852-80-2	Heart Defects, Congenital	MESH:D006330		HIF1A	4.03	1
falcarinol	C018541	21852-80-2	Heart Failure	MESH:D006333		HIF1A	3.49	1
falcarinol	C018541	21852-80-2	Heart Valve Diseases	MESH:D006349		CASP3	3.9	1
falcarinol	C018541	21852-80-2	Hemangioblastoma	MESH:D018325		HIF1A	5.73	1
falcarinol	C018541	21852-80-2	Hepatitis, Chronic	MESH:D006521		CASP3	3.99	1
falcarinol	C018541	21852-80-2	Histiocytoma, Angiomatoid Fibrous	MESH:C563181		CREB1	6.62	1
falcarinol	C018541	21852-80-2	HIV Infections	MESH:D015658		BAX	3.51	1
falcarinol	C018541	21852-80-2	Hodgkin Disease	MESH:D006689		MAPK1	3.81	1
falcarinol	C018541	21852-80-2	Hyperalgesia	MESH:D006930		MAPK1|MAPK3	5.98	2
falcarinol	C018541	21852-80-2	Hyperglycemia	MESH:D006943	therapeutic			1
falcarinol	C018541	21852-80-2	Hyperplasia	MESH:D006965		HIF1A	3.66	1
falcarinol	C018541	21852-80-2	Hypertension	MESH:D006973		BCL2|HIF1A	5.21	2
falcarinol	C018541	21852-80-2	Hypertension, Pulmonary	MESH:D006976		HIF1A	3.97	1
falcarinol	C018541	21852-80-2	Hypertrophy	MESH:D006984		MAPK1|MAPK3	8.12	1
falcarinol	C018541	21852-80-2	Hypoxia-Ischemia, Brain	MESH:D020925		HIF1A	5.09	1
falcarinol	C018541	21852-80-2	Idiopathic Pulmonary Fibrosis	MESH:D054990		HIF1A	4.89	1
falcarinol	C018541	21852-80-2	Infertility, Female	MESH:D007247		MAPK1|MAPK3	8.73	1
falcarinol	C018541	21852-80-2	Infertility, Male	MESH:D007248		BAX|BCL2	8	1
falcarinol	C018541	21852-80-2	Intestinal Neoplasms	MESH:D007414		BAX|BCL2	9.58	2
falcarinol	C018541	21852-80-2	Ischemia	MESH:D007511		BAX	3.6	1
falcarinol	C018541	21852-80-2	Kidney Neoplasms	MESH:D007680		MAPK1|MAPK3	8.06	1
falcarinol	C018541	21852-80-2	Learning Disabilities	MESH:D007859		BCL2	3.22	1
falcarinol	C018541	21852-80-2	Leukemia, Lymphocytic, Chronic, B-Cell	MESH:D015451		BCL2	3.93	2
falcarinol	C018541	21852-80-2	Leukemia, Myeloid, Acute	MESH:D015470		BCL2	3.33	1
falcarinol	C018541	21852-80-2	Liver Cirrhosis, Alcoholic	MESH:D008104		BCL2	4.26	1
falcarinol	C018541	21852-80-2	Liver Cirrhosis, Biliary	MESH:D008105		HIF1A	4.38	1
falcarinol	C018541	21852-80-2	Liver Neoplasms, Experimental	MESH:D008114		BCL2|MAPK1|MAPK3	10.63	2
falcarinol	C018541	21852-80-2	Lung Diseases	MESH:D008171		HIF1A	3.92	1
falcarinol	C018541	21852-80-2	Lung Neoplasms	MESH:D008175		MAPK1|MAPK3	5.9	3
falcarinol	C018541	21852-80-2	Lymphoma, Follicular	MESH:D008224		BCL2	4.34	2
falcarinol	C018541	21852-80-2	Lymphoma, Large B-Cell, Diffuse	MESH:D016403		BCL2	3.93	1
falcarinol	C018541	21852-80-2	Lymphoma, Non-Hodgkin	MESH:D008228		BCL2	3.59	2
falcarinol	C018541	21852-80-2	Lymphoma, T-Cell, Cutaneous	MESH:D016410		BAX	4.38	1
falcarinol	C018541	21852-80-2	Melanoma, Cutaneous Malignant	MESH:C562393		CREB1	5.65	1
falcarinol	C018541	21852-80-2	Memory Disorders	MESH:D008569		BCL2	3.02	1
falcarinol	C018541	21852-80-2	Meningioma, familial	MESH:C537443		PDGFB	6.06	1
falcarinol	C018541	21852-80-2	Mesothelioma, Malignant	MESH:D000086002		BCL2	3.64	1
falcarinol	C018541	21852-80-2	Metaplasia	MESH:D008679		BCL2	4.24	1
falcarinol	C018541	21852-80-2	Micronuclei, Chromosome-Defective	MESH:D048629		HIF1A	3.74	1
falcarinol	C018541	21852-80-2	Microsatellite Instability	MESH:D053842		BAX	4.61	1
falcarinol	C018541	21852-80-2	Morphine Dependence	MESH:D009021		CREB1	4.91	1
falcarinol	C018541	21852-80-2	Multiple Myeloma	MESH:D009101		BCL2	3.56	1
falcarinol	C018541	21852-80-2	Mycoplasma Infections	MESH:D009175		CASP3	4.76	1
falcarinol	C018541	21852-80-2	Myocardial Infarction	MESH:D009203		BAX|BCL2|CASP3|CREB1	14.48	3
falcarinol	C018541	21852-80-2	Myocardial Reperfusion Injury	MESH:D015428		BAX|CASP3|HIF1A	12.85	4
falcarinol	C018541	21852-80-2	Necrosis	MESH:D009336		BCL2	2.71	2
falcarinol	C018541	21852-80-2	Neoplasm Invasiveness	MESH:D009361		HIF1A|MAPK1|MAPK3	10.4	3
falcarinol	C018541	21852-80-2	Neoplasm Metastasis	MESH:D009362		CREB1|MAPK1|MAPK3	10.45	2
falcarinol	C018541	21852-80-2	Neoplasms, Experimental	MESH:D009374		HIF1A	3.55	1
falcarinol	C018541	21852-80-2	Nerve Degeneration	MESH:D009410		BAX|BCL2|CASP3|MAPK1|MAPK3	19.1	5
falcarinol	C018541	21852-80-2	Nervous System Diseases	MESH:D009422		CASP3	2.98	1
falcarinol	C018541	21852-80-2	Neurotoxicity Syndromes	MESH:D020258		CASP3	3.08	1
falcarinol	C018541	21852-80-2	Osteochondrodysplasias	MESH:D010009		BCL2	4.49	1
falcarinol	C018541	21852-80-2	Ovarian Neoplasms	MESH:D010051		MAPK1|MAPK3	7.31	1
falcarinol	C018541	21852-80-2	Pancreatic Neoplasms	MESH:D010190		HIF1A	3.82	1
falcarinol	C018541	21852-80-2	Pneumonia, Pneumococcal	MESH:D011018		MAPK1|MAPK3	12.21	1
falcarinol	C018541	21852-80-2	Polycystic Ovary Syndrome	MESH:D011085		BAX|BCL2	7.85	1
falcarinol	C018541	21852-80-2	Precursor Cell Lymphoblastic Leukemia-Lymphoma	MESH:D054198		BAX	3.6	1
falcarinol	C018541	21852-80-2	Precursor T-Cell Lymphoblastic Leukemia-Lymphoma	MESH:D054218		BCL2	4.06	1
falcarinol	C018541	21852-80-2	Prostate cancer, familial	MESH:C537243		BCL2	4.03	1
falcarinol	C018541	21852-80-2	Prostatic Neoplasms	MESH:D011471		BAX|BCL2|HIF1A|MAPK3	12.2	4
falcarinol	C018541	21852-80-2	Pulmonary Fibrosis	MESH:D011658		PDGFB	4.19	1
falcarinol	C018541	21852-80-2	Radiation Injuries, Experimental	MESH:D011833		HIF1A|MAPK1|MAPK3	18.5	2
falcarinol	C018541	21852-80-2	Reperfusion Injury	MESH:D015427	therapeutic	BCL2|CASP3	7.31	3
falcarinol	C018541	21852-80-2	Retinal Degeneration	MESH:D012162		BCL2	4.11	1
falcarinol	C018541	21852-80-2	Retinal Detachment	MESH:D012163		CASP3	4.46	1
falcarinol	C018541	21852-80-2	Retinal Diseases	MESH:D012164		PDGFB	4.64	1
falcarinol	C018541	21852-80-2	Sarcoma, Synovial	MESH:D013584		BCL2	4.75	1
falcarinol	C018541	21852-80-2	Sepsis	MESH:D018805		CASP3|MAPK1|MAPK3	13.49	3
falcarinol	C018541	21852-80-2	Severe Acute Respiratory Syndrome	MESH:D045169		MAPK1|MAPK3	10.46	1
falcarinol	C018541	21852-80-2	Sezary Syndrome	MESH:D012751		MAPK1	4.43	1
falcarinol	C018541	21852-80-2	Skin Neoplasms	MESH:D012878		HIF1A	3.83	1
falcarinol	C018541	21852-80-2	Soft Tissue Neoplasms	MESH:D012983		BCL2	4.75	1
falcarinol	C018541	21852-80-2	Spinal Cord Injuries	MESH:D013119		CASP3|HIF1A	9.81	2
falcarinol	C018541	21852-80-2	Status Epilepticus	MESH:D013226		CASP3	3.14	2
falcarinol	C018541	21852-80-2	Stomach Neoplasms	MESH:D013274		MAPK1|MAPK3	6.34	1
falcarinol	C018541	21852-80-2	Subarachnoid Hemorrhage	MESH:D013345		CASP3	3.81	1
falcarinol	C018541	21852-80-2	Substance Withdrawal Syndrome	MESH:D013375		CREB1|MAPK1|MAPK3	10.48	2
falcarinol	C018541	21852-80-2	Thrombocythemia, Essential	MESH:D013920		PDGFB	5.54	1
falcarinol	C018541	21852-80-2	Thyroid Neoplasms	MESH:D013964		HIF1A|MAPK1	8.54	2
falcarinol	C018541	21852-80-2	Trigeminal Neuralgia	MESH:D014277		MAPK1|MAPK3	10.98	1
