# Supplementary material for: Panax ginseng ameliorates hepatorenal oxidative alterations induced by commercially used cypermethrin in male rats: experimental and molecular docking approaches
Source: Environ Sci Pollut Res Int. 2023 Sep 30;30(50):109702–23. doi: 10.1007/s11356-023-29935-2 (PMC10622388; doi:10.1007/s11356-023-29935-2)
Supplement: Supplementary file 10 — Biological activities of ginsenoside Rh2 (XLS 24 kb) [file 11356_2023_29935_MOESM10_ESM.xls]

Chemical Name	Chemical ID	CAS RN	Disease Name	Disease ID	Direct Evidence	Inference Network	Inference Score	Reference Count
ginsenoside Rh2	C055305	78214-33-2	Abortion, Spontaneous	MESH:D000022		IL6	3.32	1
ginsenoside Rh2	C055305	78214-33-2	Acute Coronary Syndrome	MESH:D054058		IL6	3.7	1
ginsenoside Rh2	C055305	78214-33-2	Acute Kidney Injury	MESH:D058186		BAX|IL6	5.18	2
ginsenoside Rh2	C055305	78214-33-2	Acute Lung Injury	MESH:D055371		CASP3|IL6	7.37	1
ginsenoside Rh2	C055305	78214-33-2	Adenocarcinoma	MESH:D000230		AKT1|BCL2|CCND1|MTOR|RELA	19.64	5
ginsenoside Rh2	C055305	78214-33-2	Adenocarcinoma, Clear Cell	MESH:D018262		BCL2	5.23	1
ginsenoside Rh2	C055305	78214-33-2	Adenoma	MESH:D000236		BCL2	3.35	2
ginsenoside Rh2	C055305	78214-33-2	Adenomatous Polyposis Coli	MESH:D011125		AKT1	4.31	1
ginsenoside Rh2	C055305	78214-33-2	AIDS-related Kaposi sarcoma	MESH:C554498		BCL2	5.57	1
ginsenoside Rh2	C055305	78214-33-2	Albuminuria	MESH:D000419		IL6	3.32	1
ginsenoside Rh2	C055305	78214-33-2	Alzheimer Disease	MESH:D000544		BAX|BCL2|CASP3	11.29	1
ginsenoside Rh2	C055305	78214-33-2	Amnesia	MESH:D000647		IL6	3.08	1
ginsenoside Rh2	C055305	78214-33-2	Amphetamine-Related Disorders	MESH:D019969		AKT1|RELA	7.82	2
ginsenoside Rh2	C055305	78214-33-2	Aortic Valve, Calcification of	MESH:C562942		AKT1	5.16	1
ginsenoside Rh2	C055305	78214-33-2	Arteriosclerosis	MESH:D001161		NFKBIA	4.21	1
ginsenoside Rh2	C055305	78214-33-2	Arthritis, Experimental	MESH:D001169		IL6	3.38	3
ginsenoside Rh2	C055305	78214-33-2	Arthritis, Juvenile	MESH:D001171		MAPK1	3.43	1
ginsenoside Rh2	C055305	78214-33-2	Arthritis, Rheumatoid	MESH:D001172		HDAC1|IL6	6.89	3
ginsenoside Rh2	C055305	78214-33-2	Asthma	MESH:D001249		BCL2|IL6	6.53	2
ginsenoside Rh2	C055305	78214-33-2	Atherosclerosis	MESH:D050197		IL6	3.1	1
ginsenoside Rh2	C055305	78214-33-2	Atrophy	MESH:D001284		MAPK3	3.43	1
ginsenoside Rh2	C055305	78214-33-2	Autistic Disorder	MESH:D001321		BCL2|IL6|MAPK3	10.06	4
ginsenoside Rh2	C055305	78214-33-2	Autoimmune Diseases	MESH:D001327		IL6	3.55	1
ginsenoside Rh2	C055305	78214-33-2	Azoospermia	MESH:D053713		BCL2	4.57	1
ginsenoside Rh2	C055305	78214-33-2	Barrett Esophagus	MESH:D001471		RELA	4.44	1
ginsenoside Rh2	C055305	78214-33-2	Berylliosis	MESH:D001607		IL6	4.57	1
ginsenoside Rh2	C055305	78214-33-2	Bowen's Disease	MESH:D001913		CCND1	5.05	1
ginsenoside Rh2	C055305	78214-33-2	Brain Injuries	MESH:D001930		IL6	3.03	3
ginsenoside Rh2	C055305	78214-33-2	Brain Injuries, Traumatic	MESH:D000070642		RELA	4.57	2
ginsenoside Rh2	C055305	78214-33-2	Brain Ischemia	MESH:D002545		CASP3|CASP9|IL6|MAPK1|MAPK3|NFKBIA|RELA	33.24	5
ginsenoside Rh2	C055305	78214-33-2	Brain Neoplasms	MESH:D001932		CCND1|RELA	8.51	2
ginsenoside Rh2	C055305	78214-33-2	Breast Neoplasms	MESH:D001943		AKT1|BAX|BCL2|CCND1|IL6|MTOR|NFKBIA|RELA	26.2	18
ginsenoside Rh2	C055305	78214-33-2	Burns	MESH:D002056		IL6	4.24	2
ginsenoside Rh2	C055305	78214-33-2	Burns, Chemical	MESH:D002057		IL6	4.2	1
ginsenoside Rh2	C055305	78214-33-2	Cachexia	MESH:D002100		IL6	4.09	1
ginsenoside Rh2	C055305	78214-33-2	Calcinosis	MESH:D002114		CASP3	3.56	1
ginsenoside Rh2	C055305	78214-33-2	Carcinogenesis	MESH:D063646		AKT1	4.06	1
ginsenoside Rh2	C055305	78214-33-2	Carcinoma	MESH:D002277		BCL2|CCND1	6.6	5
ginsenoside Rh2	C055305	78214-33-2	Carcinoma, Adenoid Cystic	MESH:D003528		CCND1	3.86	1
ginsenoside Rh2	C055305	78214-33-2	Carcinoma, Basal Cell	MESH:D002280		IL6	4.06	1
ginsenoside Rh2	C055305	78214-33-2	Carcinoma, Hepatocellular	MESH:D006528		AKT1|CCND1|IL6|MTOR|NFKBIA	15.06	12
ginsenoside Rh2	C055305	78214-33-2	Carcinoma, Non-Small-Cell Lung	MESH:D002289		MTOR	3.73	1
ginsenoside Rh2	C055305	78214-33-2	Carcinoma, Renal Cell	MESH:D002292		IL6|MTOR|RELA	11.86	3
ginsenoside Rh2	C055305	78214-33-2	Carcinoma, Small Cell	MESH:D018288		MTOR	4.99	1
ginsenoside Rh2	C055305	78214-33-2	Carcinoma, Squamous Cell	MESH:D002294		AKT1|CCND1|HDAC1|HDAC2|IL6|MAPK1|MAPK3	31.89	5
ginsenoside Rh2	C055305	78214-33-2	Carcinoma, Transitional Cell	MESH:D002295		CCND1	3.78	1
ginsenoside Rh2	C055305	78214-33-2	Cardiomegaly	MESH:D006332		AKT1|HDAC2	6.87	2
ginsenoside Rh2	C055305	78214-33-2	Cardiomyopathies	MESH:D009202		AKT1|IL6|MAPK1|MAPK3	14.35	3
ginsenoside Rh2	C055305	78214-33-2	Castleman Disease	MESH:D005871		IL6	5.5	1
ginsenoside Rh2	C055305	78214-33-2	Cecal Neoplasms	MESH:D002430		CCND1	5.18	1
ginsenoside Rh2	C055305	78214-33-2	Cell Transformation, Neoplastic	MESH:D002471		BCL2|CCND1|IL6|RELA	14.36	9
ginsenoside Rh2	C055305	78214-33-2	Cerebral Hemorrhage	MESH:D002543		BAX|BCL2|CASP3	12.5	2
ginsenoside Rh2	C055305	78214-33-2	Ceroid Lipofuscinosis, Neuronal, 6	MESH:C566627		MAPK1|MAPK3	11.55	1
ginsenoside Rh2	C055305	78214-33-2	Chemical and Drug Induced Liver Injury	MESH:D056486		BAX|IL6	3.72	3
ginsenoside Rh2	C055305	78214-33-2	Cholangiocarcinoma	MESH:D018281		IL6	3.83	1
ginsenoside Rh2	C055305	78214-33-2	Cholestasis	MESH:D002779		IL6|RELA	6.06	2
ginsenoside Rh2	C055305	78214-33-2	Cholestasis, Extrahepatic	MESH:D001651		IL6|MAPK1|MAPK3|RELA	22.55	2
ginsenoside Rh2	C055305	78214-33-2	CHONDRODYSPLASIA WITH PLATYSPONDYLY, DISTINCTIVE BRACHYDACTYLY, HYDROCEPHALY, AND MICROPHTHALMIA	OMIM:300863		HDAC6	7.1	1
ginsenoside Rh2	C055305	78214-33-2	Chondrosarcoma, Mesenchymal	MESH:D018211		BCL2	5.11	1
ginsenoside Rh2	C055305	78214-33-2	Clinical Deterioration	MESH:D000075902		CCND1|MTOR	11.42	2
ginsenoside Rh2	C055305	78214-33-2	Cocaine-Related Disorders	MESH:D019970		MAPK1|MAPK3	5.86	2
ginsenoside Rh2	C055305	78214-33-2	Colitis	MESH:D003092		IL6|RELA	7.55	3
ginsenoside Rh2	C055305	78214-33-2	Colitis, Ulcerative	MESH:D003093		CASP3|RELA	7.93	2
ginsenoside Rh2	C055305	78214-33-2	Colonic Neoplasms	MESH:D003110		BAX|BCL2|CCND1|MTOR|RELA	18.98	8
ginsenoside Rh2	C055305	78214-33-2	Colorectal Neoplasms	MESH:D015179		AKT1|BAX|BCL2|CCND1	13.72	2
ginsenoside Rh2	C055305	78214-33-2	Copper-Overload Cirrhosis	MESH:C566858		CASP3	4.51	1
ginsenoside Rh2	C055305	78214-33-2	Coronavirus Infections	MESH:D018352		MAPK1|MAPK3	10.39	1
ginsenoside Rh2	C055305	78214-33-2	COVID-19	MESH:D000086382		IL6	3.59	4
ginsenoside Rh2	C055305	78214-33-2	COWDEN SYNDROME 6	OMIM:615109		AKT1	6.05	1
ginsenoside Rh2	C055305	78214-33-2	Coxsackievirus Infections	MESH:D003384		IL6	4.31	1
ginsenoside Rh2	C055305	78214-33-2	Crohn Disease	MESH:D003424		IL6|RELA	8.7	3
ginsenoside Rh2	C055305	78214-33-2	Cryptorchidism	MESH:D003456		CASP3	3.98	1
ginsenoside Rh2	C055305	78214-33-2	Cystitis	MESH:D003556		RELA	3.65	1
ginsenoside Rh2	C055305	78214-33-2	Depressive Disorder	MESH:D003866		IL6	2.85	1
ginsenoside Rh2	C055305	78214-33-2	Dermatitis, Allergic Contact	MESH:D017449		BCL2	3.1	1
ginsenoside Rh2	C055305	78214-33-2	Dermatitis, Atopic	MESH:D003876		IL6	3.45	1
ginsenoside Rh2	C055305	78214-33-2	Dermatitis, Contact	MESH:D003877		BCL2	3.32	1
ginsenoside Rh2	C055305	78214-33-2	Developmental Disabilities	MESH:D002658		MAPK3	3.76	1
ginsenoside Rh2	C055305	78214-33-2	Diabetes Mellitus, Experimental	MESH:D003921		BAX|BCL2|CASP3|IL6|RELA	20.72	4
ginsenoside Rh2	C055305	78214-33-2	Diabetes Mellitus, Type 1	MESH:D003922		IL6	3.69	1
ginsenoside Rh2	C055305	78214-33-2	Diabetes Mellitus, Type 2	MESH:D003924		AKT1|BAX|BCL2|CASP3|IL6|RELA	23.58	5
ginsenoside Rh2	C055305	78214-33-2	Diabetic Angiopathies	MESH:D003925		CASP3|RELA	9.74	1
ginsenoside Rh2	C055305	78214-33-2	Diabetic Nephropathies	MESH:D003928		RELA	3.51	1
ginsenoside Rh2	C055305	78214-33-2	Diabetic Neuropathies	MESH:D003929		CASP3	3.7	1
ginsenoside Rh2	C055305	78214-33-2	Diabetic Retinopathy	MESH:D003930		CASP3	3.89	1
ginsenoside Rh2	C055305	78214-33-2	Disease Models, Animal	MESH:D004195		AKT1|MAPK1|MAPK3	9.21	3
ginsenoside Rh2	C055305	78214-33-2	Disease Progression	MESH:D018450		BCL2|CCND1|HDAC6|RELA	15.41	6
ginsenoside Rh2	C055305	78214-33-2	Drug Eruptions	MESH:D003875		RELA	3.25	1
ginsenoside Rh2	C055305	78214-33-2	Drug-Related Side Effects and Adverse Reactions	MESH:D064420		IL6	2.62	1
ginsenoside Rh2	C055305	78214-33-2	Ectodermal Dysplasia, Anhidrotic, With T-Cell Immunodeficiency, Autosomal Dominant	MESH:C567411		NFKBIA	6.2	1
ginsenoside Rh2	C055305	78214-33-2	Edema	MESH:D004487		CASP3|CASP9|IL6	8.29	1
ginsenoside Rh2	C055305	78214-33-2	Endocrine System Diseases	MESH:D004700		MTOR	5.56	1
ginsenoside Rh2	C055305	78214-33-2	Endometrial Neoplasms	MESH:D016889		CCND1	3.76	1
ginsenoside Rh2	C055305	78214-33-2	Endometriosis	MESH:D004715		HDAC1|HDAC2	7.98	1
ginsenoside Rh2	C055305	78214-33-2	Entamoebiasis	MESH:D004749		IL6	4.75	1
ginsenoside Rh2	C055305	78214-33-2	Epilepsy	MESH:D004827		AKT1	3.34	1
ginsenoside Rh2	C055305	78214-33-2	Erectile Dysfunction	MESH:D007172		BCL2	3.41	1
ginsenoside Rh2	C055305	78214-33-2	Esophageal Neoplasms	MESH:D004938		BAX|BCL2|CCND1	12.57	3
ginsenoside Rh2	C055305	78214-33-2	Esophageal Squamous Cell Carcinoma	MESH:D000077277		CCND1	3.8	1
ginsenoside Rh2	C055305	78214-33-2	Exocrine Pancreatic Insufficiency	MESH:D010188		MTOR	6.11	1
ginsenoside Rh2	C055305	78214-33-2	Familial Primary Pulmonary Hypertension	MESH:D065627		HDAC1	5.91	1
ginsenoside Rh2	C055305	78214-33-2	Fatty Liver	MESH:D005234		AKT1	3.04	1
ginsenoside Rh2	C055305	78214-33-2	Fever	MESH:D005334		IL6	2.88	3
ginsenoside Rh2	C055305	78214-33-2	Fibrosis	MESH:D005355		AKT1	3.19	1
ginsenoside Rh2	C055305	78214-33-2	Focal cortical dysplasia of Taylor	MESH:C537067		MTOR	5.91	1
ginsenoside Rh2	C055305	78214-33-2	Gallbladder Neoplasms	MESH:D005706		BCL2	4.35	1
ginsenoside Rh2	C055305	78214-33-2	Genomic Instability	MESH:D042822		CCND1	4.44	1
ginsenoside Rh2	C055305	78214-33-2	Glioblastoma	MESH:D005909		MTOR	3.93	1
ginsenoside Rh2	C055305	78214-33-2	Gliosis	MESH:D005911		MAPK1|MAPK3	8.47	1
ginsenoside Rh2	C055305	78214-33-2	Glomerulonephritis	MESH:D005921		IL6	3.4	1
ginsenoside Rh2	C055305	78214-33-2	Goiter, Nodular	MESH:D006044		IL6	5.3	1
ginsenoside Rh2	C055305	78214-33-2	Graves Disease	MESH:D006111		IL6	4.1	1
ginsenoside Rh2	C055305	78214-33-2	Hashimoto Disease	MESH:D050031		IL6	4.7	1
ginsenoside Rh2	C055305	78214-33-2	Head and Neck Neoplasms	MESH:D006258		BCL2|MAPK1|MAPK3	14.82	2
ginsenoside Rh2	C055305	78214-33-2	Headache	MESH:D006261		IL6	2.83	1
ginsenoside Rh2	C055305	78214-33-2	Heart Diseases	MESH:D006331		HDAC1	3.88	1
ginsenoside Rh2	C055305	78214-33-2	Heart Failure	MESH:D006333		IL6	2.81	2
ginsenoside Rh2	C055305	78214-33-2	Heart Valve Diseases	MESH:D006349		CASP3	3.74	1
ginsenoside Rh2	C055305	78214-33-2	Heat Stroke	MESH:D018883		IL6|RELA	9.95	1
ginsenoside Rh2	C055305	78214-33-2	Hemangiosarcoma	MESH:D006394		CCND1	4.18	1
ginsenoside Rh2	C055305	78214-33-2	Hemolytic-Uremic Syndrome	MESH:D006463		IL6	3.8	1
ginsenoside Rh2	C055305	78214-33-2	Hepatic Insufficiency	MESH:D048550		RELA	4.06	1
ginsenoside Rh2	C055305	78214-33-2	Hepatitis, Autoimmune	MESH:D019693		IL6	4.02	1
ginsenoside Rh2	C055305	78214-33-2	Hepatitis, Chronic	MESH:D006521		CASP3	3.83	1
ginsenoside Rh2	C055305	78214-33-2	Hepatolenticular Degeneration	MESH:D006527		IL6	3.98	1
ginsenoside Rh2	C055305	78214-33-2	Hepatomegaly	MESH:D006529		AKT1|MTOR|RELA	9.09	3
ginsenoside Rh2	C055305	78214-33-2	Hernia, Diaphragmatic	MESH:D006548		IL6	3.86	1
ginsenoside Rh2	C055305	78214-33-2	HIV Infections	MESH:D015658		BAX	3.36	1
ginsenoside Rh2	C055305	78214-33-2	HIV Wasting Syndrome	MESH:D019247		IL6	4.81	1
ginsenoside Rh2	C055305	78214-33-2	Hodgkin Disease	MESH:D006689		MAPK1|NFKBIA	8.56	2
ginsenoside Rh2	C055305	78214-33-2	Hyperalgesia	MESH:D006930		IL6|MAPK1|MAPK3	8.74	5
ginsenoside Rh2	C055305	78214-33-2	Hypercalcemia	MESH:D006934		IL6	3.54	1
ginsenoside Rh2	C055305	78214-33-2	Hyperglycemia	MESH:D006943		IL6	2.9	1
ginsenoside Rh2	C055305	78214-33-2	Hyperoxaluria	MESH:D006959		IL6	4.46	1
ginsenoside Rh2	C055305	78214-33-2	Hyperparathyroidism	MESH:D006961		CCND1	4.91	1
ginsenoside Rh2	C055305	78214-33-2	Hyperparathyroidism, Secondary	MESH:D006962		IL6	4.35	1
ginsenoside Rh2	C055305	78214-33-2	Hyperplasia	MESH:D006965		AKT1|CCND1	6.55	3
ginsenoside Rh2	C055305	78214-33-2	Hypersensitivity	MESH:D006967		IL6	3.23	1
ginsenoside Rh2	C055305	78214-33-2	Hypertension	MESH:D006973		BCL2|IL6|MTOR|RELA	10.21	8
ginsenoside Rh2	C055305	78214-33-2	Hypertriglyceridemia	MESH:D015228		AKT1	3.62	1
ginsenoside Rh2	C055305	78214-33-2	Hypertrophy	MESH:D006984		MAPK1|MAPK3	7.6	1
ginsenoside Rh2	C055305	78214-33-2	Hypertrophy, Left Ventricular	MESH:D017379		MTOR	4	1
ginsenoside Rh2	C055305	78214-33-2	Hypoalbuminemia	MESH:D034141		IL6	4.2	1
ginsenoside Rh2	C055305	78214-33-2	Hypotension	MESH:D007022		IL6	2.62	2
ginsenoside Rh2	C055305	78214-33-2	Infarction, Middle Cerebral Artery	MESH:D020244		IL6	3.61	3
ginsenoside Rh2	C055305	78214-33-2	Infertility, Female	MESH:D007247		MAPK1|MAPK3	8.21	1
ginsenoside Rh2	C055305	78214-33-2	Infertility, Male	MESH:D007248		BAX|BCL2	7.48	1
ginsenoside Rh2	C055305	78214-33-2	Inflammation	MESH:D007249		AKT1|IL6	4.93	12
ginsenoside Rh2	C055305	78214-33-2	Inflammatory Bowel Diseases	MESH:D015212		IL6	3.8	1
ginsenoside Rh2	C055305	78214-33-2	Intestinal Neoplasms	MESH:D007414		BAX|BCL2	9.05	2
ginsenoside Rh2	C055305	78214-33-2	Intestinal Polyps	MESH:D007417		CCND1	4.63	1
ginsenoside Rh2	C055305	78214-33-2	Intracranial Arteriovenous Malformations	MESH:D002538		IL6	5.16	1
ginsenoside Rh2	C055305	78214-33-2	Ischemia	MESH:D007511		BAX|IL6	7.62	2
ginsenoside Rh2	C055305	78214-33-2	Ischemic Attack, Transient	MESH:D002546		CASP9	4.06	1
ginsenoside Rh2	C055305	78214-33-2	Kidney Failure, Chronic	MESH:D007676		IL6|RELA	7.67	2
ginsenoside Rh2	C055305	78214-33-2	Kidney Neoplasms	MESH:D007680		CCND1|MAPK1|MAPK3	12.36	2
ginsenoside Rh2	C055305	78214-33-2	Learning Disabilities	MESH:D007859		BCL2	3.07	1
ginsenoside Rh2	C055305	78214-33-2	Leishmaniasis	MESH:D007896		IL6	3.98	1
ginsenoside Rh2	C055305	78214-33-2	Leishmaniasis, Visceral	MESH:D007898		IL6	4.01	3
ginsenoside Rh2	C055305	78214-33-2	Leukemia	MESH:D007938		CCND1	3.62	1
ginsenoside Rh2	C055305	78214-33-2	Leukemia, Lymphocytic, Chronic, B-Cell	MESH:D015451		BCL2|IL6	8.8	3
ginsenoside Rh2	C055305	78214-33-2	Leukemia, Myeloid	MESH:D007951		HDAC2	5.08	1
ginsenoside Rh2	C055305	78214-33-2	Leukemia, Myeloid, Acute	MESH:D015470		BCL2	3.18	1
ginsenoside Rh2	C055305	78214-33-2	Leukemia, Promyelocytic, Acute	MESH:D015473		AKT1	3.72	1
ginsenoside Rh2	C055305	78214-33-2	Lichenoid Eruptions	MESH:D017512		IL6	4.88	1
ginsenoside Rh2	C055305	78214-33-2	Liver Cirrhosis	MESH:D008103		HDAC2|IL6	6.67	2
ginsenoside Rh2	C055305	78214-33-2	Liver Cirrhosis, Alcoholic	MESH:D008104		BCL2|IL6|RELA	16.4	1
ginsenoside Rh2	C055305	78214-33-2	Liver Cirrhosis, Biliary	MESH:D008105		RELA	3.86	1
ginsenoside Rh2	C055305	78214-33-2	Liver Cirrhosis, Experimental	MESH:D008106		NFKBIA|RELA	4.8	1
ginsenoside Rh2	C055305	78214-33-2	Liver Neoplasms	MESH:D008113		CCND1	3.08	1
ginsenoside Rh2	C055305	78214-33-2	Liver Neoplasms, Experimental	MESH:D008114		BCL2|CCND1|IL6|MAPK1|MAPK3	18.3	3
ginsenoside Rh2	C055305	78214-33-2	Lung Injury	MESH:D055370		IL6	3.17	1
ginsenoside Rh2	C055305	78214-33-2	Lung Neoplasms	MESH:D008175		AKT1|CCND1|IL6|MAPK1|MAPK3	16.34	9
ginsenoside Rh2	C055305	78214-33-2	Lupus Erythematosus, Systemic	MESH:D008180		IL6	3.43	1
ginsenoside Rh2	C055305	78214-33-2	Lymphatic Metastasis	MESH:D008207		MTOR	4.63	1
ginsenoside Rh2	C055305	78214-33-2	Lymphoma, Follicular	MESH:D008224		BCL2	4.19	2
ginsenoside Rh2	C055305	78214-33-2	Lymphoma, Large B-Cell, Diffuse	MESH:D016403		BCL2	3.78	1
ginsenoside Rh2	C055305	78214-33-2	Lymphoma, Large-Cell, Anaplastic	MESH:D017728		RELA	4.77	1
ginsenoside Rh2	C055305	78214-33-2	Lymphoma, Mantle-Cell	MESH:D020522		CCND1|MTOR	10.87	3
ginsenoside Rh2	C055305	78214-33-2	Lymphoma, Non-Hodgkin	MESH:D008228		BCL2	3.44	2
ginsenoside Rh2	C055305	78214-33-2	Lymphoma, T-Cell	MESH:D016399		AKT1	4.16	1
ginsenoside Rh2	C055305	78214-33-2	Lymphoma, T-Cell, Cutaneous	MESH:D016410		BAX	4.22	1
ginsenoside Rh2	C055305	78214-33-2	Malformations of Cortical Development	MESH:D054220		MTOR	4.83	1
ginsenoside Rh2	C055305	78214-33-2	Mammary Neoplasms, Animal	MESH:D015674		CCND1	3.47	4
ginsenoside Rh2	C055305	78214-33-2	Mammary Neoplasms, Experimental	MESH:D008325		CCND1	3.3	3
ginsenoside Rh2	C055305	78214-33-2	Marijuana Abuse	MESH:D002189		AKT1	4.64	1
ginsenoside Rh2	C055305	78214-33-2	Melanoma	MESH:D008545		HDAC2|HDAC6	7.02	1
ginsenoside Rh2	C055305	78214-33-2	Memory Disorders	MESH:D008569		BCL2	2.88	1
ginsenoside Rh2	C055305	78214-33-2	Meningioma	MESH:D008579		AKT1	4.51	1
ginsenoside Rh2	C055305	78214-33-2	Meningitis, Aseptic	MESH:D008582		IL6	3.94	1
ginsenoside Rh2	C055305	78214-33-2	Mesothelioma	MESH:D008654		MTOR	4.19	1
ginsenoside Rh2	C055305	78214-33-2	Mesothelioma, Malignant	MESH:D000086002		BCL2|IL6	7.82	2
ginsenoside Rh2	C055305	78214-33-2	Metabolic Syndrome	MESH:D024821		IL6	3.54	1
ginsenoside Rh2	C055305	78214-33-2	Metaplasia	MESH:D008679		BCL2	4.09	1
ginsenoside Rh2	C055305	78214-33-2	Microsatellite Instability	MESH:D053842		BAX|HDAC2	11.39	1
ginsenoside Rh2	C055305	78214-33-2	Mitochondrial Myopathies	MESH:D017240		IL6	4.26	1
ginsenoside Rh2	C055305	78214-33-2	Multiple Myeloma	MESH:D009101		BCL2|CCND1|IL6	12.41	6
ginsenoside Rh2	C055305	78214-33-2	Muscular Atrophy	MESH:D009133		AKT1	3.91	1
ginsenoside Rh2	C055305	78214-33-2	Mycoplasma Infections	MESH:D009175		CASP3	4.6	1
ginsenoside Rh2	C055305	78214-33-2	Myelodysplastic Syndromes	MESH:D009190		HDAC1	4.73	1
ginsenoside Rh2	C055305	78214-33-2	Myocardial Infarction	MESH:D009203		BAX|BCL2|CASP3|IL6	13.09	5
ginsenoside Rh2	C055305	78214-33-2	Myocardial Ischemia	MESH:D017202		CCND1|IL6|NFKBIA	9.92	2
ginsenoside Rh2	C055305	78214-33-2	Myocardial Reperfusion Injury	MESH:D015428		BAX|CASP3|CASP9	11.87	2
ginsenoside Rh2	C055305	78214-33-2	Myocarditis	MESH:D009205		IL6	3.49	1
ginsenoside Rh2	C055305	78214-33-2	Nasopharyngeal Carcinoma	MESH:D000077274		CCND1	4.41	1
ginsenoside Rh2	C055305	78214-33-2	Necrosis	MESH:D009336		BCL2|IL6	4.74	3
ginsenoside Rh2	C055305	78214-33-2	Neoplasm Invasiveness	MESH:D009361		IL6|MAPK1|MAPK3|RELA	13.42	5
ginsenoside Rh2	C055305	78214-33-2	Neoplasm Metastasis	MESH:D009362		IL6|MAPK1|MAPK3	9.44	3
ginsenoside Rh2	C055305	78214-33-2	Neoplasms, Experimental	MESH:D009374		CCND1|HDAC6|RELA	9.91	2
ginsenoside Rh2	C055305	78214-33-2	Nerve Degeneration	MESH:D009410		BAX|BCL2|CASP3|MAPK1|MAPK3	17.27	5
ginsenoside Rh2	C055305	78214-33-2	Nervous System Diseases	MESH:D009422		CASP3|CASP9	6.23	2
ginsenoside Rh2	C055305	78214-33-2	Neuroblastoma	MESH:D009447		RELA	3.69	1
ginsenoside Rh2	C055305	78214-33-2	Neurodegenerative Diseases	MESH:D019636		IL6	3.38	1
ginsenoside Rh2	C055305	78214-33-2	Neurotoxicity Syndromes	MESH:D020258		CASP3|MTOR	6.7	2
ginsenoside Rh2	C055305	78214-33-2	Obesity	MESH:D009765		AKT1|IL6	6.21	3
ginsenoside Rh2	C055305	78214-33-2	Obstetric Labor, Premature	MESH:D007752		IL6	4.12	2
ginsenoside Rh2	C055305	78214-33-2	Oral Submucous Fibrosis	MESH:D009914		IL6	4.35	1
ginsenoside Rh2	C055305	78214-33-2	Osteoarthritis, Spine	MESH:D055013		IL6	4.88	1
ginsenoside Rh2	C055305	78214-33-2	Osteochondrodysplasias	MESH:D010009		BCL2	4.33	1
ginsenoside Rh2	C055305	78214-33-2	Osteoporosis	MESH:D010024		IL6	3.33	1
ginsenoside Rh2	C055305	78214-33-2	Osteoporosis, Postmenopausal	MESH:D015663		IL6	4.15	1
ginsenoside Rh2	C055305	78214-33-2	Osteosarcoma	MESH:D012516		HDAC6	4.88	1
ginsenoside Rh2	C055305	78214-33-2	Ovarian Neoplasms	MESH:D010051		AKT1|HDAC6|IL6|MAPK1|MAPK3|MTOR	25.98	7
ginsenoside Rh2	C055305	78214-33-2	Pain	MESH:D010146		AKT1	2.81	1
ginsenoside Rh2	C055305	78214-33-2	Pancreatic Carcinoma	MESH:C562463		RELA	4.77	1
ginsenoside Rh2	C055305	78214-33-2	Pancreatic Neoplasms	MESH:D010190		NFKBIA	3.49	1
ginsenoside Rh2	C055305	78214-33-2	Papilloma	MESH:D010212		CCND1	3.82	1
ginsenoside Rh2	C055305	78214-33-2	Parkinson Disease	MESH:D010300		IL6	3.04	1
ginsenoside Rh2	C055305	78214-33-2	Peripheral Nervous System Diseases	MESH:D010523		CASP9|IL6	6.51	2
ginsenoside Rh2	C055305	78214-33-2	Pleural Diseases	MESH:D010995		IL6	4.38	1
ginsenoside Rh2	C055305	78214-33-2	Pleurisy	MESH:D010998		IL6	4.22	1
ginsenoside Rh2	C055305	78214-33-2	Pneumonia	MESH:D011014		IL6	3.1	1
ginsenoside Rh2	C055305	78214-33-2	Pneumonia, Pneumococcal	MESH:D011018		MAPK1|MAPK3	11.68	1
ginsenoside Rh2	C055305	78214-33-2	Polycystic Ovary Syndrome	MESH:D011085		BAX|BCL2	7.33	1
ginsenoside Rh2	C055305	78214-33-2	Polymyositis	MESH:D017285		IL6	4.12	1
ginsenoside Rh2	C055305	78214-33-2	Precancerous Conditions	MESH:D011230		AKT1|CCND1|IL6	10.67	2
ginsenoside Rh2	C055305	78214-33-2	Precursor Cell Lymphoblastic Leukemia-Lymphoma	MESH:D054198		BAX	3.45	1
ginsenoside Rh2	C055305	78214-33-2	Precursor T-Cell Lymphoblastic Leukemia-Lymphoma	MESH:D054218		BCL2|MTOR	9.43	2
ginsenoside Rh2	C055305	78214-33-2	Pregnancy Complications, Cardiovascular	MESH:D011249		IL6	4.61	1
ginsenoside Rh2	C055305	78214-33-2	Premature Birth	MESH:D047928		IL6	3.58	1
ginsenoside Rh2	C055305	78214-33-2	Prostate cancer, familial	MESH:C537243		BCL2	3.88	1
ginsenoside Rh2	C055305	78214-33-2	Prostatic Neoplasms	MESH:D011471		AKT1|BAX|BCL2|CASP9|CCND1|HDAC6|IL6|MAPK3|MTOR	31.78	13
ginsenoside Rh2	C055305	78214-33-2	Proteus Syndrome	MESH:D016715		AKT1	5.71	1
ginsenoside Rh2	C055305	78214-33-2	Psoriasis	MESH:D011565		IL6|NFKBIA	7.91	2
ginsenoside Rh2	C055305	78214-33-2	Psychoses, Substance-Induced	MESH:D011605		AKT1	3.39	1
ginsenoside Rh2	C055305	78214-33-2	Pulmonary Disease, Chronic Obstructive	MESH:D029424		HDAC2|IL6	8.53	5
ginsenoside Rh2	C055305	78214-33-2	Pulmonary Fibrosis	MESH:D011658		IL6|MTOR	6.92	3
ginsenoside Rh2	C055305	78214-33-2	Radiation Injuries, Experimental	MESH:D011833		MAPK1|MAPK3	10.52	1
ginsenoside Rh2	C055305	78214-33-2	Reperfusion Injury	MESH:D015427		BCL2|CASP3|IL6|RELA	15.84	9
ginsenoside Rh2	C055305	78214-33-2	Respiratory Hypersensitivity	MESH:D012130		IL6	3.64	1
ginsenoside Rh2	C055305	78214-33-2	Retinal Degeneration	MESH:D012162		BCL2	3.96	1
ginsenoside Rh2	C055305	78214-33-2	Retinal Detachment	MESH:D012163		CASP3|CASP9	11.13	1
ginsenoside Rh2	C055305	78214-33-2	Rheumatoid Arthritis, Systemic Juvenile	MESH:C565798		IL6	5.5	1
ginsenoside Rh2	C055305	78214-33-2	Salivary Gland Neoplasms	MESH:D012468		CCND1	4.19	1
ginsenoside Rh2	C055305	78214-33-2	Sarcoma, Kaposi	MESH:D012514		IL6	4.7	1
ginsenoside Rh2	C055305	78214-33-2	Sarcoma, Synovial	MESH:D013584		BCL2	4.6	1
ginsenoside Rh2	C055305	78214-33-2	Schizophrenia	MESH:D012559		AKT1|IL6|MTOR	10.61	6
ginsenoside Rh2	C055305	78214-33-2	Seizures	MESH:D012640		IL6	2.4	1
ginsenoside Rh2	C055305	78214-33-2	Sepsis	MESH:D018805		CASP3|IL6|MAPK1|MAPK3	17.84	3
ginsenoside Rh2	C055305	78214-33-2	Severe Acute Respiratory Syndrome	MESH:D045169		MAPK1|MAPK3|RELA	16.48	2
ginsenoside Rh2	C055305	78214-33-2	Sezary Syndrome	MESH:D012751		MAPK1	4.28	1
ginsenoside Rh2	C055305	78214-33-2	Shock, Hemorrhagic	MESH:D012771		IL6	4.26	1
ginsenoside Rh2	C055305	78214-33-2	Skin Diseases	MESH:D012871		IL6	3.14	1
ginsenoside Rh2	C055305	78214-33-2	Skin Neoplasms	MESH:D012878		AKT1|RELA	7.04	2
ginsenoside Rh2	C055305	78214-33-2	Soft Tissue Neoplasms	MESH:D012983		BCL2	4.6	1
ginsenoside Rh2	C055305	78214-33-2	Spinal Cord Injuries	MESH:D013119		CASP3	3.72	1
ginsenoside Rh2	C055305	78214-33-2	Squamous Cell Carcinoma of Head and Neck	MESH:D000077195		AKT1|CCND1	8.89	3
ginsenoside Rh2	C055305	78214-33-2	Status Epilepticus	MESH:D013226		CASP3	2.99	2
ginsenoside Rh2	C055305	78214-33-2	Stomach Neoplasms	MESH:D013274		CCND1|IL6|MAPK1|MAPK3|RELA	17.69	4
ginsenoside Rh2	C055305	78214-33-2	Stroke	MESH:D020521		IL6	3.19	1
ginsenoside Rh2	C055305	78214-33-2	Subarachnoid Hemorrhage	MESH:D013345		CASP3|IL6|RELA	14.76	2
ginsenoside Rh2	C055305	78214-33-2	Substance Withdrawal Syndrome	MESH:D013375		MAPK1|MAPK3	5.9	1
ginsenoside Rh2	C055305	78214-33-2	Thyroid Neoplasms	MESH:D013964		CCND1|IL6|MAPK1	12.87	3
ginsenoside Rh2	C055305	78214-33-2	Tobacco Use Disorder	MESH:D014029		IL6	3.89	1
ginsenoside Rh2	C055305	78214-33-2	Trigeminal Neuralgia	MESH:D014277		MAPK1|MAPK3	10.45	1
ginsenoside Rh2	C055305	78214-33-2	Ureteral Obstruction	MESH:D014517		RELA	4.11	1
ginsenoside Rh2	C055305	78214-33-2	Urologic Neoplasms	MESH:D014571		CCND1	4.45	1
ginsenoside Rh2	C055305	78214-33-2	Uterine Cervical Neoplasms	MESH:D002583		CCND1|MTOR	8.92	2
ginsenoside Rh2	C055305	78214-33-2	Vasculitis	MESH:D014657		NFKBIA	3.88	1
ginsenoside Rh2	C055305	78214-33-2	Ventricular Dysfunction, Left	MESH:D018487		IL6	3.09	1
ginsenoside Rh2	C055305	78214-33-2	von Hippel-Lindau Disease	MESH:D006623		CCND1	5.8	1
ginsenoside Rh2	C055305	78214-33-2	Wounds and Injuries	MESH:D014947		IL6	3.89	1
