# Supplementary material for: Panax ginseng ameliorates hepatorenal oxidative alterations induced by commercially used cypermethrin in male rats: experimental and molecular docking approaches
Source: Environ Sci Pollut Res Int. 2023 Sep 30;30(50):109702–23. doi: 10.1007/s11356-023-29935-2 (PMC10622388; doi:10.1007/s11356-023-29935-2)
Supplement: Supplementary file 11 — Biological activities of ginsenoside Rg1 (XLS 65 kb) [file 11356_2023_29935_MOESM11_ESM.xls]

Chemical Name	Chemical ID	CAS RN	Disease Name	Disease ID	Direct Evidence	Inference Network	Inference Score	Reference Count
ginsenoside Rg1	C035054	22427-39-0	Abnormalities, Drug-Induced	MESH:D000014		CAT	2.41	2
ginsenoside Rg1	C035054	22427-39-0	Abnormalities, Multiple	MESH:D000015		GSK3B|PTEN	5.49	2
ginsenoside Rg1	C035054	22427-39-0	Abortion, Habitual	MESH:D000026		CDK2|CDKN1A	10.1	1
ginsenoside Rg1	C035054	22427-39-0	Abortion, Spontaneous	MESH:D000022		IL1B|IL6|INHA|MAP2	9.77	1
ginsenoside Rg1	C035054	22427-39-0	Acatalasia	MESH:D020642		CAT	5.01	7
ginsenoside Rg1	C035054	22427-39-0	ACHROMATOPSIA 7	OMIM:616517		ATF6	5.8	1
ginsenoside Rg1	C035054	22427-39-0	Acidosis	MESH:D000138		NFE2L2	2.93	1
ginsenoside Rg1	C035054	22427-39-0	Acquired Hyperostosis Syndrome	MESH:D020083		TNF|TP53	8.89	2
ginsenoside Rg1	C035054	22427-39-0	Acquired Immunodeficiency Syndrome	MESH:D000163		IFNG	3.75	1
ginsenoside Rg1	C035054	22427-39-0	Acute Coronary Syndrome	MESH:D054058		IL6|MMP9|TNF	8.97	2
ginsenoside Rg1	C035054	22427-39-0	Acute erythroleukemia	MESH:C535673		TP53	4.03	1
ginsenoside Rg1	C035054	22427-39-0	Acute Kidney Injury	MESH:D058186		BAX|GSK3B|HMOX1|IL6|MIR23A|NFE2L2|NOS2|NQO1|SIRT1|TNF|TP53|UGT1A1	22.28	13
ginsenoside Rg1	C035054	22427-39-0	Acute Lung Injury	MESH:D055371		CASP3|CAT|IL1B|IL6|NFE2L2|TFF1|TNF	19.49	5
ginsenoside Rg1	C035054	22427-39-0	Adenocarcinoma	MESH:D000230		AKT1|BCL2|CYP2E1|IL1B|MET|MTOR|PGR|PIK3CA|PTEN|PTGS2|TNF|TP53	31.58	15
ginsenoside Rg1	C035054	22427-39-0	Adenocarcinoma Of Esophagus	MESH:C562730		PIK3CA|PTGS2|TP53	13.67	2
ginsenoside Rg1	C035054	22427-39-0	Adenocarcinoma of Lung	MESH:D000077192		PIK3CA	3.41	1
ginsenoside Rg1	C035054	22427-39-0	Adenocarcinoma, Clear Cell	MESH:D018262		BCL2|TP53	10.6	1
ginsenoside Rg1	C035054	22427-39-0	Adenoma	MESH:D000236		ABCG2|BCL2|GJA1|TP53	9.43	5
ginsenoside Rg1	C035054	22427-39-0	Adenoma, Liver Cell	MESH:D018248		PTEN	3.4	1
ginsenoside Rg1	C035054	22427-39-0	Adenomatous Polyposis Coli	MESH:D011125		AKT1|PTGS2	7	1
ginsenoside Rg1	C035054	22427-39-0	Adrenal Gland Neoplasms	MESH:D000310		PTGS2|TP53	7.74	2
ginsenoside Rg1	C035054	22427-39-0	Adrenocortical Carcinoma	MESH:D018268		TP53	3.4	3
ginsenoside Rg1	C035054	22427-39-0	Adrenocortical Carcinoma, Hereditary	MESH:C565972		TP53	5.06	1
ginsenoside Rg1	C035054	22427-39-0	Adrenoleukodystrophy	MESH:D000326		HMOX1|IFNG	9.22	1
ginsenoside Rg1	C035054	22427-39-0	Afibrinogenemia	MESH:D000347		ABCB11	4.68	1
ginsenoside Rg1	C035054	22427-39-0	Aging, Premature	MESH:D019588		APP	4.21	1
ginsenoside Rg1	C035054	22427-39-0	AIDS-related Kaposi sarcoma	MESH:C554498		BCL2	4.6	1
ginsenoside Rg1	C035054	22427-39-0	Albuminuria	MESH:D000419		IL6|PTGS2|TNF	6.83	2
ginsenoside Rg1	C035054	22427-39-0	Alcoholism	MESH:D000437		CYP2E1|FSHB|LHB	9.02	2
ginsenoside Rg1	C035054	22427-39-0	Alopecia	MESH:D000505		ABCC2	3.17	1
ginsenoside Rg1	C035054	22427-39-0	Alzheimer Disease	MESH:D000544		ACHE|ADAM10|APP|BACE1|BAX|BCL2|CASP3|GSK3B|HMOX1|IL1B|TNF	31.5	46
ginsenoside Rg1	C035054	22427-39-0	ALZHEIMER DISEASE 18	OMIM:615590		ADAM10	6.2	1
ginsenoside Rg1	C035054	22427-39-0	Amenorrhea	MESH:D000568		FSHB	3.92	1
ginsenoside Rg1	C035054	22427-39-0	Amino Acid Metabolism, Inborn Errors	MESH:D000592		GCLC	4.09	1
ginsenoside Rg1	C035054	22427-39-0	Amnesia	MESH:D000647		APP|IL6	3.92	2
ginsenoside Rg1	C035054	22427-39-0	Amphetamine-Related Disorders	MESH:D019969		ACHE|AKT1|FOS	7.3	3
ginsenoside Rg1	C035054	22427-39-0	Amyloid angiopathy	MESH:C538248		APP	4.75	1
ginsenoside Rg1	C035054	22427-39-0	Amyloid Neuropathies	MESH:D017772		APP	5.1	1
ginsenoside Rg1	C035054	22427-39-0	Amyloidosis	MESH:D000686		ACHE|APP	8.07	2
ginsenoside Rg1	C035054	22427-39-0	Amyloidosis, Cerebroarterial, App-Related	MESH:C537944		APP	5.44	3
ginsenoside Rg1	C035054	22427-39-0	Amyotrophic Lateral Sclerosis	MESH:D000690		MFN2|MIR23A|NFE2L2|PTGS2|TP53	13.81	5
ginsenoside Rg1	C035054	22427-39-0	Amyotrophic lateral sclerosis 1	MESH:C531617		FOS|TNF	6.13	1
ginsenoside Rg1	C035054	22427-39-0	Anemia	MESH:D000740		ACHE|TNF	3.48	2
ginsenoside Rg1	C035054	22427-39-0	Anemia, Aplastic	MESH:D000741		IFNG	2.86	1
ginsenoside Rg1	C035054	22427-39-0	Anemia, Hemolytic	MESH:D000743		GCLC|HMOX1	4.44	2
ginsenoside Rg1	C035054	22427-39-0	Anemia, Refractory	MESH:D000753		TNF	4.41	1
ginsenoside Rg1	C035054	22427-39-0	Anemia, Sickle Cell	MESH:D000755		NFE2L2|TNF	7.09	2
ginsenoside Rg1	C035054	22427-39-0	Angina, Stable	MESH:D060050		MMP9|TNF	8.51	1
ginsenoside Rg1	C035054	22427-39-0	Anisometropia	MESH:D015858		PTEN	5.27	1
ginsenoside Rg1	C035054	22427-39-0	Anorexia	MESH:D000855		IL1B|TNF	3.81	2
ginsenoside Rg1	C035054	22427-39-0	Anthracosis	MESH:D055008		IL1B|TNF	9.21	1
ginsenoside Rg1	C035054	22427-39-0	Anxiety Disorders	MESH:D001008		APP|FOS|TNF	5.16	3
ginsenoside Rg1	C035054	22427-39-0	Aortic Aneurysm	MESH:D001014		MMP9	3.86	1
ginsenoside Rg1	C035054	22427-39-0	Aortic Aneurysm, Abdominal	MESH:D017544		MMP9|PTGS2	7.51	2
ginsenoside Rg1	C035054	22427-39-0	Aortic Aneurysm, Thoracic	MESH:D017545		MMP2|MMP9	8.86	1
ginsenoside Rg1	C035054	22427-39-0	Aortic Diseases	MESH:D001018		CAT|MMP2|MMP9	10.85	2
ginsenoside Rg1	C035054	22427-39-0	Aortic Rupture	MESH:D001019		MMP2|MMP9	9.35	1
ginsenoside Rg1	C035054	22427-39-0	Aortic Valve, Calcification of	MESH:C562942		AKT1|TP53	9.9	2
ginsenoside Rg1	C035054	22427-39-0	Appendicitis	MESH:D001064		IFNG	4.84	1
ginsenoside Rg1	C035054	22427-39-0	Arrhythmias, Cardiac	MESH:D001145		GJA1|KCNH2|PTGS2	4.69	6
ginsenoside Rg1	C035054	22427-39-0	Arsenic Poisoning	MESH:D020261		IL1B|TNF|TP53	8.32	3
ginsenoside Rg1	C035054	22427-39-0	Arteriosclerosis	MESH:D001161		NFKBIA	3.27	1
ginsenoside Rg1	C035054	22427-39-0	Arthritis, Experimental	MESH:D001169		CAT|GSK3B|IFNG|IL1B|IL6|TNF	16.92	10
ginsenoside Rg1	C035054	22427-39-0	Arthritis, Infectious	MESH:D001170		IFNG|TNF	7.95	1
ginsenoside Rg1	C035054	22427-39-0	Arthritis, Juvenile	MESH:D001171		DDIT3|FOS|MAP2|MAPK1	10.13	1
ginsenoside Rg1	C035054	22427-39-0	Arthritis, Psoriatic	MESH:D015535		NOS2|TNF	7.3	3
ginsenoside Rg1	C035054	22427-39-0	Arthritis, Rheumatoid	MESH:D001172		ABCC2|ABCC3|ABCC4|ABCG2|CAT|IFNG|IL1B|IL6|MMP2|PTGS2|TNF	28.83	10
ginsenoside Rg1	C035054	22427-39-0	Asbestosis	MESH:D001195		ATF6|DDIT3|HSPA5|IL1B|NOS2|TNF	28.34	4
ginsenoside Rg1	C035054	22427-39-0	Asphyxia Neonatorum	MESH:D001238		CAT|PTGS2	9.35	1
ginsenoside Rg1	C035054	22427-39-0	Asthma	MESH:D001249		BCL2|CAT|CYP2E1|HMOX1|IL1B|IL6|MMP9|NOS2|NQO1|PTEN|TNF	28.76	15
ginsenoside Rg1	C035054	22427-39-0	Asthma, Aspirin-Induced	MESH:D055963		PTGS2	3.54	2
ginsenoside Rg1	C035054	22427-39-0	Asthma, Occupational	MESH:D059366		PTGS2|TNF	7.47	1
ginsenoside Rg1	C035054	22427-39-0	Astrocytoma	MESH:D001254		MET|MMP9	6.76	2
ginsenoside Rg1	C035054	22427-39-0	Ataxia Telangiectasia	MESH:D001260		ATM	5.18	6
ginsenoside Rg1	C035054	22427-39-0	Atherosclerosis	MESH:D050197		IFNG|IL6|NOS2|NR1H4|PTGS2|SIRT1|TNF	16.6	5
ginsenoside Rg1	C035054	22427-39-0	Atrial Fibrillation	MESH:D001281		CDKN1A|KCNH2|SIRT1	5.28	2
ginsenoside Rg1	C035054	22427-39-0	Atrioventricular Septal Defect	MESH:C562831		GJA1	4.84	1
ginsenoside Rg1	C035054	22427-39-0	Atrophy	MESH:D001284		MAPK3	2.54	1
ginsenoside Rg1	C035054	22427-39-0	Autistic Disorder	MESH:D001321		BCL2|CAT|GJA1|IFNG|IL6|MAPK3|MET|MIR23A|NOS2|PTEN|PTGS2	26.63	16
ginsenoside Rg1	C035054	22427-39-0	Autoimmune Diseases	MESH:D001327		IFNG|IL6|SIRT1	8.22	3
ginsenoside Rg1	C035054	22427-39-0	Azoospermia	MESH:D053713		BCL2	3.6	1
ginsenoside Rg1	C035054	22427-39-0	Balkan Nephropathy	MESH:D001449		TP53	4.26	1
ginsenoside Rg1	C035054	22427-39-0	Barrett Esophagus	MESH:D001471		PTGS2	3.45	3
ginsenoside Rg1	C035054	22427-39-0	Basaran Yilmaz syndrome	MESH:C537660		GJA1	5.64	1
ginsenoside Rg1	C035054	22427-39-0	Behcet Syndrome	MESH:D001528		CAT	3.32	1
ginsenoside Rg1	C035054	22427-39-0	Berylliosis	MESH:D001607		GCLM|IL6|TNF	13.98	5
ginsenoside Rg1	C035054	22427-39-0	Bipolar Disorder	MESH:D001714		GSK3B	2.84	1
ginsenoside Rg1	C035054	22427-39-0	Birth Weight	MESH:D001724		XRCC1	3.65	1
ginsenoside Rg1	C035054	22427-39-0	Blood Coagulation Disorders	MESH:D001778		HMOX1	3.03	1
ginsenoside Rg1	C035054	22427-39-0	Bone Diseases	MESH:D001847		MMP2	3.34	1
ginsenoside Rg1	C035054	22427-39-0	Bone Diseases, Metabolic	MESH:D001851		MMP2	3.46	1
ginsenoside Rg1	C035054	22427-39-0	Bone Neoplasms	MESH:D001859		MMP2|MMP9|PTGS2	11.79	2
ginsenoside Rg1	C035054	22427-39-0	Bradycardia	MESH:D001919		LHB	2.82	1
ginsenoside Rg1	C035054	22427-39-0	Brain Diseases	MESH:D001927		APP|IFNG	4.06	2
ginsenoside Rg1	C035054	22427-39-0	Brain Edema	MESH:D001929		MMP9|NOS2|TNF	7.87	3
ginsenoside Rg1	C035054	22427-39-0	Brain Infarction	MESH:D020520		SIRT1	3.7	1
ginsenoside Rg1	C035054	22427-39-0	Brain Injuries	MESH:D001930		FOS|GSK3B|IL1B|IL6|MMP9|PTGS2|TNF	15.61	8
ginsenoside Rg1	C035054	22427-39-0	Brain Injuries, Traumatic	MESH:D000070642		IL1B|MMP9|NOS2|PTGS2|TNF	24.09	2
ginsenoside Rg1	C035054	22427-39-0	Brain Ischemia	MESH:D002545		CASP3|CASP9|CAT|IL1B|IL6|MAPK1|MAPK3|MMP9|NFKBIA|NOS2|PTGS2|TNF|TP53	41.25	13
ginsenoside Rg1	C035054	22427-39-0	Brain Neoplasms	MESH:D001932		SIRT1	3.36	1
ginsenoside Rg1	C035054	22427-39-0	Breast Neoplasms	MESH:D001943		ABCC1|ABCG2|ACHE|ADAM10|AKT1|ATM|BAX|BCL2|CAT|CCNE1|CDH1|CYP3A4|DDIT3|FOS|GJA1|H2AX|HMOX1|IFNG|IL1B|IL6|MMP2|MMP9|MTOR|NFE2L2|NFKBIA|NOS2|NQO1|PGR|PIK3CA|PTEN|PTGS2|RAD51|RPS6|SIRT1|TNF|TP53	93.33	59
ginsenoside Rg1	C035054	22427-39-0	Bronchial Diseases	MESH:D001982		NOS2	3.73	1
ginsenoside Rg1	C035054	22427-39-0	Bronchiectasis	MESH:D001987		TNF	3.72	1
ginsenoside Rg1	C035054	22427-39-0	Bronchiolitis Obliterans	MESH:D001989		IFNG	4.04	1
ginsenoside Rg1	C035054	22427-39-0	Bronchopulmonary Dysplasia	MESH:D001997		IL1B	3.52	1
ginsenoside Rg1	C035054	22427-39-0	Burns	MESH:D002056		IL1B|IL6|NOS2|PTGS2|TNF	22.28	3
ginsenoside Rg1	C035054	22427-39-0	Burns, Chemical	MESH:D002057		IL1B|IL6	7.22	1
ginsenoside Rg1	C035054	22427-39-0	Cachexia	MESH:D002100		IL6|PTGS2|TNF	11.11	1
ginsenoside Rg1	C035054	22427-39-0	Calcinosis	MESH:D002114		CASP3|IL1B|MMP2|MMP9|TNF|TP53	20.36	5
ginsenoside Rg1	C035054	22427-39-0	Candidiasis	MESH:D002177	therapeutic			1
ginsenoside Rg1	C035054	22427-39-0	Carcinogenesis	MESH:D063646		AKT1|MET|NFE2L2	9.98	2
ginsenoside Rg1	C035054	22427-39-0	Carcinoma	MESH:D002277		BCL2|CDH1|LPL|MET|PGR|PTEN|PTGS2|TP53	18.54	11
ginsenoside Rg1	C035054	22427-39-0	Carcinoma in Situ	MESH:D002278		PTGS2	4.2	2
ginsenoside Rg1	C035054	22427-39-0	Carcinoma, Adenoid Cystic	MESH:D003528		ATM|CDH1|PIK3CA|PTEN|TP53	15.25	2
ginsenoside Rg1	C035054	22427-39-0	Carcinoma, Basal Cell	MESH:D002280		IL6|PIK3CA|TP53	11.11	5
ginsenoside Rg1	C035054	22427-39-0	Carcinoma, Ductal	MESH:D044584		CDH1|PTEN|TP53	13.69	1
ginsenoside Rg1	C035054	22427-39-0	Carcinoma, Ductal, Breast	MESH:D018270		CDH1|PTGS2	7.47	3
ginsenoside Rg1	C035054	22427-39-0	Carcinoma, Hepatocellular	MESH:D006528		AKT1|ATM|CAT|CCNE1|CYP2E1|FOS|HSPA5|IL6|MET|MMP2|MMP9|MTOR|NFE2L2|NFKBIA|NR1H4|PIK3CA|PTEN|PTGS2|RPS6|TNF|TP53	47.16	31
ginsenoside Rg1	C035054	22427-39-0	Carcinoma, Lobular	MESH:D018275		CDH1	4.43	2
ginsenoside Rg1	C035054	22427-39-0	Carcinoma, Non-Small-Cell Lung	MESH:D002289		CAT|CYP2E1|GCLC|KEAP1|MET|MMP9|MTOR|NFE2L2|NQO1|TP53	27.28	17
ginsenoside Rg1	C035054	22427-39-0	Carcinoma, Ovarian Epithelial	MESH:D000077216		FOS|TP53	6.64	2
ginsenoside Rg1	C035054	22427-39-0	Carcinoma, Pancreatic Ductal	MESH:D021441		NFE2L2	3.37	1
ginsenoside Rg1	C035054	22427-39-0	Carcinoma, Renal Cell	MESH:D002292		ACHE|APAF1|IL6|KEAP1|MET|MTOR|PIK3CA|PTEN|PTGS2|TP53	29.47	9
ginsenoside Rg1	C035054	22427-39-0	Carcinoma, Small Cell	MESH:D018288		MTOR|TP53|UGT1A1	12.99	2
ginsenoside Rg1	C035054	22427-39-0	Carcinoma, Squamous Cell	MESH:D002294		AKT1|ATM|CDH1|IL6|MAPK1|MAPK3|MET|MMP9|NFE2L2|PIK3CA|PTGS2|TP53	34.86	11
ginsenoside Rg1	C035054	22427-39-0	Carcinoma, Transitional Cell	MESH:D002295		APAF1|CDKN1A|PTGS2|TNF|TP53	14.4	8
ginsenoside Rg1	C035054	22427-39-0	Cardiac Output, Low	MESH:D002303		NFE2L2	3.33	1
ginsenoside Rg1	C035054	22427-39-0	Cardiomegaly	MESH:D006332		AKT1|CYP2E1|GSK3B|HMOX1|IL1B|MFN2|TNF	15.04	8
ginsenoside Rg1	C035054	22427-39-0	Cardiomyopathies	MESH:D009202		ABCC2|ABCG2|AKT1|APP|CAT|IL1B|IL6|LPL|MAPK1|MAPK3|PTGS2|TNF|TP53	33.42	10
ginsenoside Rg1	C035054	22427-39-0	Cardiomyopathy, Dilated	MESH:D002311		ATM	3.4	1
ginsenoside Rg1	C035054	22427-39-0	Cardiomyopathy, Hypertrophic	MESH:D002312		TP53	2.92	1
ginsenoside Rg1	C035054	22427-39-0	Cardiotoxicity	MESH:D066126		IL1B|TNF|TP53	7.36	4
ginsenoside Rg1	C035054	22427-39-0	Cardiovascular Abnormalities	MESH:D018376		NOS2	3.05	1
ginsenoside Rg1	C035054	22427-39-0	Cardiovascular Diseases	MESH:D002318	therapeutic	LPL|PTGS2	3.86	3
ginsenoside Rg1	C035054	22427-39-0	Cardiovirus Infections	MESH:D018188		TNF	3.86	1
ginsenoside Rg1	C035054	22427-39-0	Carotid Artery Diseases	MESH:D002340		HMOX1|TP53	7.75	2
ginsenoside Rg1	C035054	22427-39-0	Castleman Disease	MESH:D005871		IL6	4.53	1
ginsenoside Rg1	C035054	22427-39-0	Cataract	MESH:D002386		ATM	3.54	1
ginsenoside Rg1	C035054	22427-39-0	Celiac Disease	MESH:D002446		IFNG|LPL|TFF1	10.18	1
ginsenoside Rg1	C035054	22427-39-0	Cell Transformation, Neoplastic	MESH:D002471		BCL2|CAT|CDH1|FOS|GCLC|GSK3B|IL6|KCNH2|MAPK8|MMP9|NFE2L2|NOS2|PTEN|TP53	36.95	24
ginsenoside Rg1	C035054	22427-39-0	Central Nervous System Neoplasms	MESH:D016543		TP53	3.66	1
ginsenoside Rg1	C035054	22427-39-0	Cerebral Amyloid Angiopathy	MESH:D016657		APP	5.1	1
ginsenoside Rg1	C035054	22427-39-0	Cerebral Hemorrhage	MESH:D002543		BAX|BCL2|CASP3|HMOX1|MMP2|MMP9	16.68	9
ginsenoside Rg1	C035054	22427-39-0	Cerebral Infarction	MESH:D002544		MMP2|MMP9	5.72	1
ginsenoside Rg1	C035054	22427-39-0	Ceroid lipofuscinosis, neuronal 1, infantile	MESH:C537948		SIRT1	4.34	1
ginsenoside Rg1	C035054	22427-39-0	Ceroid Lipofuscinosis, Neuronal, 6	MESH:C566627		GSK3B|MAPK1|MAPK3	13.79	1
ginsenoside Rg1	C035054	22427-39-0	CHARCOT-MARIE-TOOTH DISEASE, AXONAL, AUTOSOMAL RECESSIVE, TYPE 2A2B	OMIM:617087		MFN2	5.94	1
ginsenoside Rg1	C035054	22427-39-0	Charcot-Marie-Tooth Disease, Axonal, Type 2A2	MESH:C563757		MFN2	5.94	1
ginsenoside Rg1	C035054	22427-39-0	Chemical and Drug Induced Liver Injury	MESH:D056486	therapeutic	ABCC1|ABCC2|BAX|CAT|CYP2E1|CYP3A4|ERN1|GCLC|GCLM|GLUD1|GPT|HMOX1|HSPA5|IFNG|IL1B|IL6|MIR23A|MMP2|MMP9|NFE2L2|NR1H4|PTGS2|TNF	34.83	37
ginsenoside Rg1	C035054	22427-39-0	Chills	MESH:D023341		IFNG	3.36	1
ginsenoside Rg1	C035054	22427-39-0	Chlamydia Infections	MESH:D002690		IFNG|TNF	8.63	1
ginsenoside Rg1	C035054	22427-39-0	Cholangiocarcinoma	MESH:D018281		IL6|NOS2|PTEN|PTGS2|TP53	18.02	4
ginsenoside Rg1	C035054	22427-39-0	Cholangitis, Sclerosing	MESH:D015209		NOS2	3.47	1
ginsenoside Rg1	C035054	22427-39-0	Cholestasis	MESH:D002779		ABCB11|ABCC2|ABCC3|CAT|CYP2B10|IL6|NFE2L2|NOS2|NQO1|NR1H4|TNF	25.38	11
ginsenoside Rg1	C035054	22427-39-0	CHOLESTASIS, BENIGN RECURRENT INTRAHEPATIC, 2	OMIM:605479		ABCB11	5.57	1
ginsenoside Rg1	C035054	22427-39-0	Cholestasis, Extrahepatic	MESH:D001651		FOS|IL1B|IL6|KEAP1|MAPK1|MAPK3|MAPK8|MAPK9|MMP2|MMP9|NFE2L2|NOS2|TNF	61.85	2
ginsenoside Rg1	C035054	22427-39-0	Cholestasis, Intrahepatic	MESH:D002780	therapeutic	ABCB11	3.25	2
ginsenoside Rg1	C035054	22427-39-0	Cholestasis, progressive familial intrahepatic 1	MESH:C535933		ABCB11	4.88	1
ginsenoside Rg1	C035054	22427-39-0	Cholestasis, progressive familial intrahepatic 2	MESH:C535934		ABCB11	5.57	1
ginsenoside Rg1	C035054	22427-39-0	CHOLESTASIS, PROGRESSIVE FAMILIAL INTRAHEPATIC, 5	OMIM:617049		NR1H4	5.65	1
ginsenoside Rg1	C035054	22427-39-0	Chondrosarcoma, Mesenchymal	MESH:D018211		BCL2	4.14	1
ginsenoside Rg1	C035054	22427-39-0	Chromosome 17 deletion	MESH:C538045		TP53	4.52	1
ginsenoside Rg1	C035054	22427-39-0	Chromosome Breakage	MESH:D019457		CAT|H2AX|NFE2L2	6.33	3
ginsenoside Rg1	C035054	22427-39-0	Clinical Deterioration	MESH:D000075902		MTOR|NFE2L2	8.2	2
ginsenoside Rg1	C035054	22427-39-0	Cocaine-Related Disorders	MESH:D019970		CREB1|FOS|LHB|MAPK1|MAPK3	8.05	9
ginsenoside Rg1	C035054	22427-39-0	Cognition Disorders	MESH:D003072		ABCC4|APP|GSK3B|MET|PTGS2	8.76	10
ginsenoside Rg1	C035054	22427-39-0	Cognitive Dysfunction	MESH:D060825		APP	3.83	1
ginsenoside Rg1	C035054	22427-39-0	Colitis	MESH:D003092		HMOX1|IFNG|IL1B|IL6|NOS2|PTGS2|SIRT1|TNF	23.55	10
ginsenoside Rg1	C035054	22427-39-0	Colitis, Ulcerative	MESH:D003093		CASP3|CDH1|IL1B|MMP9|TNF	14.14	7
ginsenoside Rg1	C035054	22427-39-0	Colonic Neoplasms	MESH:D003110		BAX|BCL2|CDKN1A|IFNG|IL1B|KCNH2|LPL|MMP9|MTOR|NOS2|PTGS2|SLCO1B3|TNF|TP53	36.99	21
ginsenoside Rg1	C035054	22427-39-0	Color Vision Defects	MESH:D003117		ATF6	4.01	1
ginsenoside Rg1	C035054	22427-39-0	Colorectal Neoplasms	MESH:D015179		ABCB11|ABCC1|ABCC2|ABCC3|ABCC4|ABCG2|ACHE|AKT1|BAX|BCL2|CDH1|MMP2|NQO1|PIK3CA|PTGS2|SLCO1B3|TNF|TP53	48.85	26
ginsenoside Rg1	C035054	22427-39-0	Congenital Lipomatous Overgrowth, Vascular Malformations, and Epidermal Nevi	MESH:C567863		PIK3CA	5.93	1
ginsenoside Rg1	C035054	22427-39-0	Copper-Overload Cirrhosis	MESH:C566858		CASP3|MET	8.84	1
ginsenoside Rg1	C035054	22427-39-0	Coronary Aneurysm	MESH:D003323		GJA1	4.5	1
ginsenoside Rg1	C035054	22427-39-0	Coronary Artery Disease	MESH:D003324		HMOX1|PTGS2	4.31	2
ginsenoside Rg1	C035054	22427-39-0	Coronary Restenosis	MESH:D023903		TNF	3.29	1
ginsenoside Rg1	C035054	22427-39-0	Coronary Vessel Anomalies	MESH:D003330		GCLC	4.85	1
ginsenoside Rg1	C035054	22427-39-0	Coronavirus Infections	MESH:D018352		MAPK1|MAPK3	7.19	1
ginsenoside Rg1	C035054	22427-39-0	COVID-19	MESH:D000086382		IL1B|IL6|TNF	8.27	5
ginsenoside Rg1	C035054	22427-39-0	COWDEN SYNDROME 5	OMIM:615108		PIK3CA	5.93	1
ginsenoside Rg1	C035054	22427-39-0	COWDEN SYNDROME 6	OMIM:615109		AKT1	5.08	1
ginsenoside Rg1	C035054	22427-39-0	Coxsackievirus Infections	MESH:D003384		IL6|TNF	7.5	1
ginsenoside Rg1	C035054	22427-39-0	Craniofacial Abnormalities	MESH:D019465		APAF1|MMP2|PTEN	5.81	10
ginsenoside Rg1	C035054	22427-39-0	Craniometaphyseal dysplasia, autosomal recessive type	MESH:C536570		GJA1	5.64	1
ginsenoside Rg1	C035054	22427-39-0	Creutzfeldt-Jakob Syndrome	MESH:D007562		ATF6	4.49	1
ginsenoside Rg1	C035054	22427-39-0	Crigler Najjar syndrome, type 2	MESH:C536213		UGT1A1	5.59	1
ginsenoside Rg1	C035054	22427-39-0	Crigler-Najjar Syndrome	MESH:D003414		UGT1A1	5.59	2
ginsenoside Rg1	C035054	22427-39-0	Crohn Disease	MESH:D003424		IFNG|IL6|NR1H4|TNF	12.46	2
ginsenoside Rg1	C035054	22427-39-0	Cryptorchidism	MESH:D003456		CASP3	3.02	1
ginsenoside Rg1	C035054	22427-39-0	DEAFNESS, AUTOSOMAL RECESSIVE 97	OMIM:616705		MET	5.73	1
ginsenoside Rg1	C035054	22427-39-0	Dementia	MESH:D003704	therapeutic	APP	3.26	2
ginsenoside Rg1	C035054	22427-39-0	Demyelinating Diseases	MESH:D003711		SIRT1|TP53	5.84	2
ginsenoside Rg1	C035054	22427-39-0	Depressive Disorder	MESH:D003866		GSK3B|IL6|PTGS2	4.49	4
ginsenoside Rg1	C035054	22427-39-0	Depressive Disorder, Major	MESH:D003865		CAT	2.68	1
ginsenoside Rg1	C035054	22427-39-0	Dermatitis, Allergic Contact	MESH:D017449		BCL2|IFNG|NFE2L2|TNF	7.5	6
ginsenoside Rg1	C035054	22427-39-0	Dermatitis, Atopic	MESH:D003876		IFNG|IL1B|IL6|MAPK8	10.72	3
ginsenoside Rg1	C035054	22427-39-0	Dermatitis, Contact	MESH:D003877		BCL2|DDIT3|GCLC|HMOX1|NQO1|UGT1A1	15.45	1
ginsenoside Rg1	C035054	22427-39-0	Dermatomyositis	MESH:D003882		IL1B|TNF	6.89	1
ginsenoside Rg1	C035054	22427-39-0	Developmental Disabilities	MESH:D002658		MAPK3|PTEN	5.87	4
ginsenoside Rg1	C035054	22427-39-0	Diabetes Complications	MESH:D048909		ABCC4	3.69	1
ginsenoside Rg1	C035054	22427-39-0	Diabetes Mellitus	MESH:D003920		CAT|PTGS2|SIRT1	6.73	3
ginsenoside Rg1	C035054	22427-39-0	Diabetes Mellitus, Experimental	MESH:D003921		BAX|BCL2|CASP3|CAT|CYP2B10|HMOX1|IFNG|IL1B|IL6|MMP2|MMP9|NOS2|NQO1|PTGS2|SIRT1|TNF|TP53	54.16	23
ginsenoside Rg1	C035054	22427-39-0	Diabetes Mellitus, Type 1	MESH:D003922		CAT|DDIT3|IFNG|IL6|TNF	16.56	5
ginsenoside Rg1	C035054	22427-39-0	Diabetes Mellitus, Type 2	MESH:D003924		AKT1|BAX|BCL2|CASP3|CAT|GCLC|GCLM|HMOX1|IL6|NOS2|SIRT1|TNF	29.47	10
ginsenoside Rg1	C035054	22427-39-0	Diabetic Angiopathies	MESH:D003925		CASP3|HMOX1	6.55	2
ginsenoside Rg1	C035054	22427-39-0	Diabetic Cardiomyopathies	MESH:D058065		TNF	2.92	1
ginsenoside Rg1	C035054	22427-39-0	Diabetic Nephropathies	MESH:D003928	therapeutic	CDKN1A|MFN2|NFE2L2	7.21	4
ginsenoside Rg1	C035054	22427-39-0	Diabetic Neuropathies	MESH:D003929		CASP3|CAT|MMP2|MMP9	13.47	3
ginsenoside Rg1	C035054	22427-39-0	Diabetic Retinopathy	MESH:D003930		CASP3|SIRT1	6.71	2
ginsenoside Rg1	C035054	22427-39-0	Diarrhea	MESH:D003967		ABCC2|ABCG2	3.66	1
ginsenoside Rg1	C035054	22427-39-0	Disease Models, Animal	MESH:D004195		AKT1|APP|FOS|IFNG|IL1B|MAPK1|MAPK3|MAPK8|MAPK9|MET|MMP9|NFE2L2|NR1H4|TNF	32.57	14
ginsenoside Rg1	C035054	22427-39-0	Disease Progression	MESH:D018450		ABCC1|BCL2|CAT|CCNE1|CDH1|GJA1|IL1B|KEAP1|MMP2|MMP9|NFE2L2|PIK3CA|PTEN|RPS6|TNF|TP53	48.37	16
ginsenoside Rg1	C035054	22427-39-0	Dowling-Degos Disease	MESH:C562924		ADAM10	5.51	1
ginsenoside Rg1	C035054	22427-39-0	Drug Eruptions	MESH:D003875		CYP2E1|IFNG|TNF	5.71	2
ginsenoside Rg1	C035054	22427-39-0	Drug Hypersensitivity	MESH:D004342		ABCC2|TNF	3.7	3
ginsenoside Rg1	C035054	22427-39-0	Drug-Related Side Effects and Adverse Reactions	MESH:D064420		ABCC1|ABCC2|ABCC4|ABCG2|ACHE|CYP2E1|HMOX1|IFNG|IL6|NFE2L2|PTGS2|TNF|UGT1A1	24.59	13
ginsenoside Rg1	C035054	22427-39-0	Duodenal Ulcer	MESH:D004381		NOS2|PTGS2	6.4	2
ginsenoside Rg1	C035054	22427-39-0	Dyskinesia, Drug-Induced	MESH:D004409		CAT	2.36	1
ginsenoside Rg1	C035054	22427-39-0	Dyslipidemias	MESH:D050171		LPL	3.18	1
ginsenoside Rg1	C035054	22427-39-0	Ectodermal Dysplasia, Anhidrotic, With T-Cell Immunodeficiency, Autosomal Dominant	MESH:C567411		NFKBIA	5.23	1
ginsenoside Rg1	C035054	22427-39-0	Edema	MESH:D004487		CASP3|CASP9|CAT|IL6|PTGS2|TNF	8.12	2
ginsenoside Rg1	C035054	22427-39-0	Embryo Loss	MESH:D020964	marker/mechanism	CDK2|CDKN1A	4.79	2
ginsenoside Rg1	C035054	22427-39-0	Emphysema	MESH:D004646		NFE2L2|NOS2|TP53	10.34	3
ginsenoside Rg1	C035054	22427-39-0	Encephalomyelitis, Autoimmune, Experimental	MESH:D004681		ERN1|NFE2L2|SIRT1	9.26	3
ginsenoside Rg1	C035054	22427-39-0	Endocrine System Diseases	MESH:D004700		MTOR	4.59	1
ginsenoside Rg1	C035054	22427-39-0	Endometrial Hyperplasia	MESH:D004714		PTEN	4.13	1
ginsenoside Rg1	C035054	22427-39-0	Endometrial Neoplasms	MESH:D016889		CDH1|NFE2L2|PGR|PTEN	10.83	8
ginsenoside Rg1	C035054	22427-39-0	Endometriosis	MESH:D004715		ABCC4|FOS|PGR|PTGS2	9.05	4
ginsenoside Rg1	C035054	22427-39-0	Endotoxemia	MESH:D019446		NOS2	3.1	1
ginsenoside Rg1	C035054	22427-39-0	Entamoebiasis	MESH:D004749		IFNG|IL1B|IL6	15.1	1
ginsenoside Rg1	C035054	22427-39-0	Enterocolitis, Necrotizing	MESH:D020345		NOS2	3.41	1
ginsenoside Rg1	C035054	22427-39-0	Epidermal Nevus	MESH:C580062		PIK3CA	5.24	1
ginsenoside Rg1	C035054	22427-39-0	Epilepsy	MESH:D004827		AKT1|ERN1|FOS	6.03	3
ginsenoside Rg1	C035054	22427-39-0	Erectile Dysfunction	MESH:D007172		BCL2	2.53	1
ginsenoside Rg1	C035054	22427-39-0	Erythema	MESH:D004890		XRCC1	3.57	1
ginsenoside Rg1	C035054	22427-39-0	Esophageal Neoplasms	MESH:D004938		BAX|BCL2|MET|NOS2|PTGS2|TP53	16.72	8
ginsenoside Rg1	C035054	22427-39-0	Esophageal Squamous Cell Carcinoma	MESH:D000077277		ABCC2|CDKN1A|HSPA5|NFE2L2|PTGS2|TP53|XRCC1	22.37	8
ginsenoside Rg1	C035054	22427-39-0	Essential Hypertension	MESH:D000075222		IL1B|TNF	6.34	1
ginsenoside Rg1	C035054	22427-39-0	Exocrine Pancreatic Insufficiency	MESH:D010188		MTOR	5.14	1
ginsenoside Rg1	C035054	22427-39-0	Extravasation of Diagnostic and Therapeutic Materials	MESH:D005119		NR1H4	3.4	1
ginsenoside Rg1	C035054	22427-39-0	Eye Abnormalities	MESH:D005124		APAF1	3.78	1
ginsenoside Rg1	C035054	22427-39-0	Eye Manifestations	MESH:D005132		APP	4.41	1
ginsenoside Rg1	C035054	22427-39-0	Eyelid Diseases	MESH:D005141		IFNG	3.61	1
ginsenoside Rg1	C035054	22427-39-0	Familial Testotoxicosis	MESH:C536961		INHA	5.25	1
ginsenoside Rg1	C035054	22427-39-0	Fanconi Anemia	MESH:D005199		TNF	3.22	1
ginsenoside Rg1	C035054	22427-39-0	FANCONI ANEMIA, COMPLEMENTATION GROUP R	OMIM:617244		RAD51	5.83	1
ginsenoside Rg1	C035054	22427-39-0	Fatty Liver	MESH:D005234		AKT1|CAT|CYP2E1|DDIT3|GPT|MET|NFE2L2|NR1H4|PTEN|SIRT1|TNF	24.43	14
ginsenoside Rg1	C035054	22427-39-0	Fatty Liver, Alcoholic	MESH:D005235		CYP2E1	3.47	1
ginsenoside Rg1	C035054	22427-39-0	Fertile eunuch syndrome	MESH:C537919		LHB	5.61	1
ginsenoside Rg1	C035054	22427-39-0	Fetal Alcohol Spectrum Disorders	MESH:D063647		CAT	3.87	1
ginsenoside Rg1	C035054	22427-39-0	Fetal Death	MESH:D005313		NFE2L2	3	1
ginsenoside Rg1	C035054	22427-39-0	Fetal Growth Retardation	MESH:D005317	marker/mechanism	GLUD1|MMP2	4.96	3
ginsenoside Rg1	C035054	22427-39-0	Fever	MESH:D005334		FSHB|IFNG|IL1B|IL6|PTGS2|TNF	10.97	10
ginsenoside Rg1	C035054	22427-39-0	Fibromatosis, Aggressive	MESH:D018222		TNF	3.66	1
ginsenoside Rg1	C035054	22427-39-0	Fibrosis	MESH:D005355		ADAM10|AKT1|ATM|CDH1|HMOX1|IL1B|PTGS2|SIRT1|TNF	21.23	9
ginsenoside Rg1	C035054	22427-39-0	Fibrous Dysplasia of Bone	MESH:D005357		FOS	4.3	1
ginsenoside Rg1	C035054	22427-39-0	Focal cortical dysplasia of Taylor	MESH:C537067		MTOR	4.94	1
ginsenoside Rg1	C035054	22427-39-0	Follicle-stimulating hormone deficiency, isolated	MESH:C537070		FSHB	5.67	1
ginsenoside Rg1	C035054	22427-39-0	Fragile X Syndrome	MESH:D005600		APP	4.64	1
ginsenoside Rg1	C035054	22427-39-0	Gallbladder Neoplasms	MESH:D005706		BCL2|KEAP1|TP53	12.38	4
ginsenoside Rg1	C035054	22427-39-0	Gamma-Glutamylcysteine Synthetase Deficiency, Hemolytic Anemia due to	MESH:C565557		GCLC	5.4	1
ginsenoside Rg1	C035054	22427-39-0	Gastritis, Atrophic	MESH:D005757		IL1B	4	1
ginsenoside Rg1	C035054	22427-39-0	Gastroesophageal Reflux	MESH:D005764		PTGS2	3.29	1
ginsenoside Rg1	C035054	22427-39-0	Gastrointestinal Diseases	MESH:D005767		ABCC2|KEAP1|NFE2L2	5.95	2
ginsenoside Rg1	C035054	22427-39-0	Gastroparesis	MESH:D018589		HMOX1	4.06	1
ginsenoside Rg1	C035054	22427-39-0	Genetic Predisposition to Disease	MESH:D020022		IL1B|RAD51	6.89	2
ginsenoside Rg1	C035054	22427-39-0	Genomic Instability	MESH:D042822		SIRT1	3.88	1
ginsenoside Rg1	C035054	22427-39-0	Gilbert Disease	MESH:D005878		UGT1A1	5.04	4
ginsenoside Rg1	C035054	22427-39-0	Glaucoma, Open-Angle	MESH:D005902		PTGS2	3.31	1
ginsenoside Rg1	C035054	22427-39-0	Glioblastoma	MESH:D005909		H2AX|IL1B|MET|MMP2|MMP9|MTOR	16.31	5
ginsenoside Rg1	C035054	22427-39-0	Glioma	MESH:D005910		CAT|PTEN|PTGS2|TNF|TP53|XRCC1	16.38	10
ginsenoside Rg1	C035054	22427-39-0	Gliosis	MESH:D005911		APP|MAPK1|MAPK3	8.49	2
ginsenoside Rg1	C035054	22427-39-0	Glomerulonephritis	MESH:D005921		IFNG|IL1B|IL6|TNF	10.34	3
ginsenoside Rg1	C035054	22427-39-0	Glomerulonephritis, IGA	MESH:D005922		ADAM10	4.28	1
ginsenoside Rg1	C035054	22427-39-0	Glomerulosclerosis, Focal Segmental	MESH:D005923		NOS2	2.88	1
ginsenoside Rg1	C035054	22427-39-0	Glucose Intolerance	MESH:D018149		PRKAA1|SIRT1	4.79	2
ginsenoside Rg1	C035054	22427-39-0	Goiter, Nodular	MESH:D006044		IL6	4.33	1
ginsenoside Rg1	C035054	22427-39-0	Gout	MESH:D006073		ABCG2|IL1B	6.87	3
ginsenoside Rg1	C035054	22427-39-0	Graft vs Host Disease	MESH:D006086		IFNG	3.52	1
ginsenoside Rg1	C035054	22427-39-0	Graves Disease	MESH:D006111		IFNG|IL6	7	2
ginsenoside Rg1	C035054	22427-39-0	Graves Ophthalmopathy	MESH:D049970		PTGS2	4.03	1
ginsenoside Rg1	C035054	22427-39-0	Growth Disorders	MESH:D006130		ACHE|HMOX1|PIK3CA	8.01	3
ginsenoside Rg1	C035054	22427-39-0	Hamartoma Syndrome, Multiple	MESH:D006223		PTEN	5.27	16
ginsenoside Rg1	C035054	22427-39-0	Hashimoto Disease	MESH:D050031		IL6	3.73	1
ginsenoside Rg1	C035054	22427-39-0	Head and Neck Neoplasms	MESH:D006258		BCL2|MAPK1|MAPK3|RAD51	13.17	3
ginsenoside Rg1	C035054	22427-39-0	Headache	MESH:D006261		IL6	2.12	1
ginsenoside Rg1	C035054	22427-39-0	Heart Arrest	MESH:D006323		IFNG|TNF	4.17	1
ginsenoside Rg1	C035054	22427-39-0	Heart Diseases	MESH:D006331		ABCC1|ABCC2|SIRT1	4.66	2
ginsenoside Rg1	C035054	22427-39-0	Heart Failure	MESH:D006333		CAT|GSK3B|HMOX1|IFNG|IL1B|IL6|NFE2L2|NOS2|PTGS2|SIRT1|TNF	23.85	15
ginsenoside Rg1	C035054	22427-39-0	Heart Valve Diseases	MESH:D006349		CASP3|IL1B	6	1
ginsenoside Rg1	C035054	22427-39-0	Heat Stroke	MESH:D018883		FOS|IL1B|IL6|TNF	15.42	2
ginsenoside Rg1	C035054	22427-39-0	Helicobacter Infections	MESH:D016481		CDH1|PRKAA1	7.21	2
ginsenoside Rg1	C035054	22427-39-0	Hemangioma	MESH:D006391		PTEN	4.09	1
ginsenoside Rg1	C035054	22427-39-0	Hemangiosarcoma	MESH:D006394		PLCG1|TP53	6.64	2
ginsenoside Rg1	C035054	22427-39-0	Hematologic Neoplasms	MESH:D019337		HSPA5	3.72	1
ginsenoside Rg1	C035054	22427-39-0	Heme Oxygenase 1 Deficiency	MESH:C564200		HMOX1	5.03	1
ginsenoside Rg1	C035054	22427-39-0	Hemochromatosis	MESH:D006432		TNF	3.44	1
ginsenoside Rg1	C035054	22427-39-0	Hemolysis	MESH:D006461		HMOX1	2.62	1
ginsenoside Rg1	C035054	22427-39-0	Hemolytic-Uremic Syndrome	MESH:D006463		IL1B|IL6|NQO1|TNF	13.43	2
ginsenoside Rg1	C035054	22427-39-0	Hemorrhage	MESH:D006470		FOS|NQO1	3.55	2
ginsenoside Rg1	C035054	22427-39-0	Hepatic Encephalopathy	MESH:D006501		TNF	2.5	2
ginsenoside Rg1	C035054	22427-39-0	Hepatic Insufficiency	MESH:D048550		KEAP1|NFE2L2|NOS2	10.19	1
ginsenoside Rg1	C035054	22427-39-0	Hepatitis	MESH:D006505		CAT|HMOX1|IFNG|KEAP1	8.42	4
ginsenoside Rg1	C035054	22427-39-0	Hepatitis B	MESH:D006509		IFNG|SLC10A1	5.76	3
ginsenoside Rg1	C035054	22427-39-0	Hepatitis C	MESH:D006526		CYP3A4|IFNG|LPL	9.52	3
ginsenoside Rg1	C035054	22427-39-0	Hepatitis, Alcoholic	MESH:D006519		TNF	3.56	1
ginsenoside Rg1	C035054	22427-39-0	Hepatitis, Autoimmune	MESH:D019693		IFNG|IL6	6.73	1
ginsenoside Rg1	C035054	22427-39-0	Hepatitis, Chronic	MESH:D006521		CASP3|CAT|MET	10.32	2
ginsenoside Rg1	C035054	22427-39-0	Hepatolenticular Degeneration	MESH:D006527		IL6|TNF	6.45	1
ginsenoside Rg1	C035054	22427-39-0	Hepatomegaly	MESH:D006529	therapeutic	ABCC3|AKT1|KEAP1|MET|MTOR|NFE2L2|NOS2|NR1H4	14.26	6
ginsenoside Rg1	C035054	22427-39-0	Hepatorenal Syndrome	MESH:D006530		HMOX1	3.76	1
ginsenoside Rg1	C035054	22427-39-0	Hereditary Motor And Sensory Neuropathy VI	MESH:C562851		MFN2	5.94	1
ginsenoside Rg1	C035054	22427-39-0	Hernia, Diaphragmatic	MESH:D006548		GJA1|IL6|TNF	9.89	4
ginsenoside Rg1	C035054	22427-39-0	Histiocytoma, Angiomatoid Fibrous	MESH:C563181		CREB1	5.49	1
ginsenoside Rg1	C035054	22427-39-0	HIV Infections	MESH:D015658		BAX|CDKN1A|IFNG|SIRT1	9.25	4
ginsenoside Rg1	C035054	22427-39-0	HIV Wasting Syndrome	MESH:D019247		IL1B|IL6|TNF	15.42	1
ginsenoside Rg1	C035054	22427-39-0	Hodgkin Disease	MESH:D006689		MAPK1|NFKBIA|UGT1A1	8.52	3
ginsenoside Rg1	C035054	22427-39-0	Hydronephrosis	MESH:D006869		PTGS2	3.28	1
ginsenoside Rg1	C035054	22427-39-0	Hyperalgesia	MESH:D006930		FOS|GJA1|IL1B|IL6|MAPK1|MAPK3|MAPK8|MAPK9|MFN2|NOS2|PTGS2|TNF	24.37	19
ginsenoside Rg1	C035054	22427-39-0	Hyperammonemia	MESH:D022124		GLUD1	4.21	1
ginsenoside Rg1	C035054	22427-39-0	Hyperbilirubinemia	MESH:D006932		ABCC2|SLCO1B2|TNF|UGT1A1	13.88	8
ginsenoside Rg1	C035054	22427-39-0	Hyperbilirubinemia, Neonatal	MESH:D051556		UGT1A1	5.04	1
ginsenoside Rg1	C035054	22427-39-0	HYPERBILIRUBINEMIA, ROTOR TYPE	OMIM:237450		SLCO1B3	5.79	1
ginsenoside Rg1	C035054	22427-39-0	Hyperbilirubinemia, Transient Familial Neonatal	MESH:C562692		UGT1A1	5.59	1
ginsenoside Rg1	C035054	22427-39-0	Hypercalcemia	MESH:D006934		IL6|TNF	5.02	1
ginsenoside Rg1	C035054	22427-39-0	Hypercholesterolemia	MESH:D006937		LPL	3.17	1
ginsenoside Rg1	C035054	22427-39-0	Hyperemia	MESH:D006940		CAT|IL1B|NOS2|PTGS2	10.09	4
ginsenoside Rg1	C035054	22427-39-0	Hyperglycemia	MESH:D006943		IL6|NFE2L2|NQO1|PTGS2	6.52	4
ginsenoside Rg1	C035054	22427-39-0	Hyperhomocysteinemia	MESH:D020138		TNF	3.03	1
ginsenoside Rg1	C035054	22427-39-0	Hyperinsulinemic hypoglycemia, familial, 6	MESH:C538375		GLUD1	6.08	1
ginsenoside Rg1	C035054	22427-39-0	Hyperinsulinism	MESH:D006946		GLUD1|HMOX1|TNF	7.95	3
ginsenoside Rg1	C035054	22427-39-0	Hyperkinesis	MESH:D006948	therapeutic	FOS	2.43	3
ginsenoside Rg1	C035054	22427-39-0	Hyperlipidemia, Familial Combined	MESH:D006950		LPL	4.53	1
ginsenoside Rg1	C035054	22427-39-0	Hyperlipidemias	MESH:D006949		LPL	3.17	1
ginsenoside Rg1	C035054	22427-39-0	Hyperlipoproteinemia Type I	MESH:D008072		LPL	5.28	1
ginsenoside Rg1	C035054	22427-39-0	Hyperlipoproteinemia Type II	MESH:D006938		LPL	3.93	1
ginsenoside Rg1	C035054	22427-39-0	Hyperoxaluria	MESH:D006959		IL6	3.5	1
ginsenoside Rg1	C035054	22427-39-0	Hyperparathyroidism, Secondary	MESH:D006962		IL6	3.39	1
ginsenoside Rg1	C035054	22427-39-0	Hyperplasia	MESH:D006965		AKT1|HMOX1|MMP9|NFE2L2|PIK3CA|PTGS2	12.24	7
ginsenoside Rg1	C035054	22427-39-0	Hyperprolactinemia	MESH:D006966		LHB	3.52	1
ginsenoside Rg1	C035054	22427-39-0	Hypersensitivity	MESH:D006967		IFNG|IL1B|IL6|TNF	8.98	3
ginsenoside Rg1	C035054	22427-39-0	Hypertension	MESH:D006973		ABCC1|BCL2|CAT|FOS|GCLC|GJA1|GSK3B|HMOX1|IL1B|IL6|LHB|LPL|MMP2|MMP9|MTOR|NFE2L2|NOS2|PTEN|PTGS2|TNF|TP53	41.25	27
ginsenoside Rg1	C035054	22427-39-0	Hypertension, Pulmonary	MESH:D006976		TNF	2.3	1
ginsenoside Rg1	C035054	22427-39-0	Hyperthyroidism	MESH:D006980		CAT	3.14	1
ginsenoside Rg1	C035054	22427-39-0	Hypertriglyceridemia	MESH:D015228		AKT1|LPL|MET	7.59	3
ginsenoside Rg1	C035054	22427-39-0	Hypertrophy	MESH:D006984		CDKN1A|MAPK1|MAPK3|PTEN|SIRT1	13.11	4
ginsenoside Rg1	C035054	22427-39-0	Hypertrophy, Left Ventricular	MESH:D017379		MTOR	3.11	1
ginsenoside Rg1	C035054	22427-39-0	Hyperuricemia	MESH:D033461		ABCG2	3.63	1
ginsenoside Rg1	C035054	22427-39-0	Hypoalbuminemia	MESH:D034141		IL6	3.25	1
ginsenoside Rg1	C035054	22427-39-0	Hypoglycemia	MESH:D007003		IL1B|TNF	5.25	2
ginsenoside Rg1	C035054	22427-39-0	Hypogonadism	MESH:D007006		FSHB|LHB	7.26	5
ginsenoside Rg1	C035054	22427-39-0	Hyponatremia	MESH:D007010		IFNG	2.95	1
ginsenoside Rg1	C035054	22427-39-0	Hypoplastic Left Heart Syndrome	MESH:D018636		GJA1	4.5	1
ginsenoside Rg1	C035054	22427-39-0	Hypotension	MESH:D007022		CAT|IFNG|IL1B|IL6|TNF	6.07	6
ginsenoside Rg1	C035054	22427-39-0	Hypothermia	MESH:D007035		LHB|NOS2|TNF	6.22	4
ginsenoside Rg1	C035054	22427-39-0	Hypoxia-Ischemia, Brain	MESH:D020925		NOS2	3.64	1
ginsenoside Rg1	C035054	22427-39-0	Idiopathic Pulmonary Fibrosis	MESH:D054990		TNF	3.12	1
ginsenoside Rg1	C035054	22427-39-0	Immune Complex Diseases	MESH:D007105		IFNG	4	1
ginsenoside Rg1	C035054	22427-39-0	Infarction, Middle Cerebral Artery	MESH:D020244		FOS|IL1B|IL6|MMP9	11.99	4
ginsenoside Rg1	C035054	22427-39-0	Infections	MESH:D007239		TNF	2.73	1
ginsenoside Rg1	C035054	22427-39-0	Infertility, Female	MESH:D007247		FSHB|LHB|MAPK1|MAPK3|TP53	14.93	4
ginsenoside Rg1	C035054	22427-39-0	Infertility, Male	MESH:D007248		BAX|BCL2|FSHB|LHB|NR1H4|TP53|XRCC1	19.54	7
ginsenoside Rg1	C035054	22427-39-0	Inflammation	MESH:D007249	therapeutic	AKT1|HMOX1|IFNG|IL1B|IL6|MMP2|MMP9|NOS2|NR1H4|PTGS2|TNF	17.71	45
ginsenoside Rg1	C035054	22427-39-0	Inflammatory Bowel Diseases	MESH:D015212		IL6|PTGS2|TNF	9.47	4
ginsenoside Rg1	C035054	22427-39-0	Insulin Resistance	MESH:D007333		HMOX1|PRKAA1|PTEN|SIRT1|TNF	9.29	11
ginsenoside Rg1	C035054	22427-39-0	Intellectual Disability	MESH:D008607		PTEN	3.17	5
ginsenoside Rg1	C035054	22427-39-0	Intervertebral Disc Degeneration	MESH:D055959		TNF	3.78	1
ginsenoside Rg1	C035054	22427-39-0	Intestinal Diseases	MESH:D007410		DDIT3|NOS2	5.42	2
ginsenoside Rg1	C035054	22427-39-0	Intestinal Neoplasms	MESH:D007414		BAX|BCL2|CDKN1A|NR1H4	13.29	5
ginsenoside Rg1	C035054	22427-39-0	Intestinal Polyps	MESH:D007417		PTGS2	3.49	3
ginsenoside Rg1	C035054	22427-39-0	Intracranial Arteriovenous Malformations	MESH:D002538		IL6	4.18	1
ginsenoside Rg1	C035054	22427-39-0	Intrahepatic Cholestasis of Pregnancy	MESH:C535932		TNF	3.86	1
ginsenoside Rg1	C035054	22427-39-0	Iron Metabolism Disorders	MESH:D019189		HMOX1	3.89	1
ginsenoside Rg1	C035054	22427-39-0	Ischemia	MESH:D007511		BAX|HMOX1|IL6|MAPK9|TP53	13.16	4
ginsenoside Rg1	C035054	22427-39-0	Ischemic Attack, Transient	MESH:D002546		BAD|CASP9	6.42	2
ginsenoside Rg1	C035054	22427-39-0	Jaundice, Chronic Idiopathic	MESH:D007566		ABCC2	5.45	2
ginsenoside Rg1	C035054	22427-39-0	Job Syndrome	MESH:D007589		IFNG	4.5	1
ginsenoside Rg1	C035054	22427-39-0	Kearns-Sayre Syndrome	MESH:D007625		IL1B	4.55	1
ginsenoside Rg1	C035054	22427-39-0	Keratosis	MESH:D007642		CAT|KEAP1|NFE2L2|TP53	18	4
ginsenoside Rg1	C035054	22427-39-0	Keratosis, Seborrheic	MESH:D017492		PIK3CA	5.58	1
ginsenoside Rg1	C035054	22427-39-0	Kernicterus	MESH:D007647		UGT1A1	4.9	2
ginsenoside Rg1	C035054	22427-39-0	Kidney Calculi	MESH:D007669		CAT	3.04	1
ginsenoside Rg1	C035054	22427-39-0	Kidney Diseases	MESH:D007674		CDH1|CDKN1A|NFE2L2|NOS2|NQO1|PTGS2	6.88	6
ginsenoside Rg1	C035054	22427-39-0	Kidney Failure, Chronic	MESH:D007676		CAT|HMOX1|IL6|PTGS2|TNF	13.24	4
ginsenoside Rg1	C035054	22427-39-0	Kidney Neoplasms	MESH:D007680		MAPK1|MAPK3|PTGS2	6.89	2
ginsenoside Rg1	C035054	22427-39-0	Language Development Disorders	MESH:D007805		PTEN	4.13	1
ginsenoside Rg1	C035054	22427-39-0	Lateral Medullary Syndrome	MESH:D014854		FSHB	4.98	1
ginsenoside Rg1	C035054	22427-39-0	Lead Poisoning	MESH:D007855		MMP9	3.75	1
ginsenoside Rg1	C035054	22427-39-0	Learning Disabilities	MESH:D007859	therapeutic	ACHE|APP|BCL2|HMOX1|IL1B	9.77	13
ginsenoside Rg1	C035054	22427-39-0	Legionnaires' Disease	MESH:D007877		IFNG	4.84	1
ginsenoside Rg1	C035054	22427-39-0	Leiomyosarcoma	MESH:D007890		PTGS2	3.43	1
ginsenoside Rg1	C035054	22427-39-0	Leishmaniasis	MESH:D007896		IFNG|IL6|TNF	10.54	2
ginsenoside Rg1	C035054	22427-39-0	Leishmaniasis, Cutaneous	MESH:D016773		IFNG|IL1B|MMP2|TNF	16.16	4
ginsenoside Rg1	C035054	22427-39-0	Leishmaniasis, Mucocutaneous	MESH:D007897		IFNG	4.15	1
ginsenoside Rg1	C035054	22427-39-0	Leishmaniasis, Visceral	MESH:D007898		HMOX1|IFNG|IL1B|IL6|TNF	19.81	5
ginsenoside Rg1	C035054	22427-39-0	LEOPARD Syndrome	MESH:D044542		PTEN	4.93	1
ginsenoside Rg1	C035054	22427-39-0	Lethargy	MESH:D053609		IL1B	2.58	1
ginsenoside Rg1	C035054	22427-39-0	Leukemia	MESH:D007938		BAD|PTEN	4.96	1
ginsenoside Rg1	C035054	22427-39-0	Leukemia, Lymphocytic, Chronic, B-Cell	MESH:D015451		ATM|BCL2|IL6|PTGS2|TP53	16.77	6
ginsenoside Rg1	C035054	22427-39-0	Leukemia, Megakaryoblastic, of Down Syndrome	MESH:C566025		TP53	4.03	1
ginsenoside Rg1	C035054	22427-39-0	Leukemia, Myelogenous, Chronic, BCR-ABL Positive	MESH:D015464		HSPA5	3.37	1
ginsenoside Rg1	C035054	22427-39-0	Leukemia, Myeloid	MESH:D007951		NQO1	3.26	1
ginsenoside Rg1	C035054	22427-39-0	Leukemia, Myeloid, Acute	MESH:D015470		BCL2|MET	4.12	2
ginsenoside Rg1	C035054	22427-39-0	Leukemia, Promyelocytic, Acute	MESH:D015473		AKT1|IFNG	5.18	2
ginsenoside Rg1	C035054	22427-39-0	Leukemia-Lymphoma, Adult T-Cell	MESH:D015459		IFNG|PLCG1	7.02	2
ginsenoside Rg1	C035054	22427-39-0	Leukocytosis	MESH:D007964		IL1B	2.85	1
ginsenoside Rg1	C035054	22427-39-0	Leukoplakia, Oral	MESH:D007972		PTGS2	4.45	1
ginsenoside Rg1	C035054	22427-39-0	Lewy Body Disease	MESH:D020961		MAP2	4.23	1
ginsenoside Rg1	C035054	22427-39-0	Leydig Cell Tumor	MESH:D007984		LHB	4.26	1
ginsenoside Rg1	C035054	22427-39-0	Lichenoid Eruptions	MESH:D017512		IL6	3.91	1
ginsenoside Rg1	C035054	22427-39-0	Li-Fraumeni Syndrome	MESH:D016864		TP53	4.72	2
ginsenoside Rg1	C035054	22427-39-0	Lipoma	MESH:D008067		PTEN	4.58	1
ginsenoside Rg1	C035054	22427-39-0	Lipomatosis	MESH:D008068		PTEN	4.43	1
ginsenoside Rg1	C035054	22427-39-0	Liposarcoma, Myxoid	MESH:D018208		DDIT3	4.95	3
ginsenoside Rg1	C035054	22427-39-0	Listeriosis	MESH:D008088		TNF	3.72	1
ginsenoside Rg1	C035054	22427-39-0	Liver Cirrhosis	MESH:D008103		CDH1|IL6|MMP2|NFE2L2|PTEN	9.22	6
ginsenoside Rg1	C035054	22427-39-0	Liver Cirrhosis, Alcoholic	MESH:D008104		BCL2|CAT|CYP2E1|IL6|MMP2|TNF	25.06	2
ginsenoside Rg1	C035054	22427-39-0	Liver Cirrhosis, Biliary	MESH:D008105		ABCC2|ABCG2|KEAP1|NFE2L2|NOS2	16.66	2
ginsenoside Rg1	C035054	22427-39-0	Liver Cirrhosis, Experimental	MESH:D008106		ABCC2|ACHE|APAF1|APP|CDKN1A|ERN1|FOS|GJA1|GPT|HMOX1|IFNG|IL1B|LPL|MMP2|MMP9|NFE2L2|NFKBIA|NOS2|PTGS2|SIRT1|SLC10A1|SULT2A1|TNF	48.84	19
ginsenoside Rg1	C035054	22427-39-0	Liver Diseases	MESH:D008107		GPT|HMOX1|MMP9|NOS2|NQO1|NR1H4|TNF	14.09	9
ginsenoside Rg1	C035054	22427-39-0	Liver Diseases, Parasitic	MESH:D008109		TP53	3.83	1
ginsenoside Rg1	C035054	22427-39-0	Liver Failure, Acute	MESH:D017114		MAPK8|TNF	4.16	2
ginsenoside Rg1	C035054	22427-39-0	Liver Neoplasms	MESH:D008113		CDKN1A|CYP2E1|HMOX1|NFE2L2|NR1H4|TNF|TP53	12.14	12
ginsenoside Rg1	C035054	22427-39-0	Liver Neoplasms, Experimental	MESH:D008114		BCL2|CDH1|CYP2E1|IL6|MAPK1|MAPK3|MET|MMP2|TNF|TP53	22.11	9
ginsenoside Rg1	C035054	22427-39-0	Long QT Syndrome	MESH:D008133		KCNH2|PTEN	4.44	20
ginsenoside Rg1	C035054	22427-39-0	Long Qt Syndrome 2	MESH:C563614		KCNH2	4.7	1
ginsenoside Rg1	C035054	22427-39-0	Lung Diseases	MESH:D008171		PTGS2|TNF	4.16	2
ginsenoside Rg1	C035054	22427-39-0	Lung Injury	MESH:D055370		HMOX1|IL6|SIRT1|TNF	8.55	6
ginsenoside Rg1	C035054	22427-39-0	Lung Neoplasms	MESH:D008175		AKT1|CDKN1A|CYP2E1|FOS|GCLC|GJA1|HMOX1|IFNG|IL1B|IL6|MAPK1|MAPK3|MET|NOS2|PIK3CA|PTEN|SLCO1B3|TNF|TP53	45.74	33
ginsenoside Rg1	C035054	22427-39-0	Lupus Erythematosus, Systemic	MESH:D008180		CAT|IL6|PTGS2	7.49	3
ginsenoside Rg1	C035054	22427-39-0	Lupus Nephritis	MESH:D008181		IFNG|MMP2|MMP9	11.18	2
ginsenoside Rg1	C035054	22427-39-0	Lymphatic Metastasis	MESH:D008207		MET|MTOR	7.15	2
ginsenoside Rg1	C035054	22427-39-0	Lymphoma	MESH:D008223		PTEN	3.35	1
ginsenoside Rg1	C035054	22427-39-0	Lymphoma, B-Cell	MESH:D016393		PTGS2	3.13	1
ginsenoside Rg1	C035054	22427-39-0	Lymphoma, Follicular	MESH:D008224		BCL2	3.23	2
ginsenoside Rg1	C035054	22427-39-0	Lymphoma, Large B-Cell, Diffuse	MESH:D016403		ABCG2|BCL2|CAT|PIK3CA	12.82	3
ginsenoside Rg1	C035054	22427-39-0	Lymphoma, Mantle-Cell	MESH:D020522		GSK3B|MTOR	7.77	2
ginsenoside Rg1	C035054	22427-39-0	Lymphoma, Non-Hodgkin	MESH:D008228		BCL2|CYP2E1	4.75	3
ginsenoside Rg1	C035054	22427-39-0	Lymphoma, T-Cell	MESH:D016399		AKT1|TP53	6.56	2
ginsenoside Rg1	C035054	22427-39-0	Lymphoma, T-Cell, Cutaneous	MESH:D016410		ATM|BAX|PLCG1|TP53	16.11	2
ginsenoside Rg1	C035054	22427-39-0	Lymphoma, T-Cell, Peripheral	MESH:D016411		ATM	4.29	1
ginsenoside Rg1	C035054	22427-39-0	Lymphopenia	MESH:D008231		IL1B	3.02	1
ginsenoside Rg1	C035054	22427-39-0	Lymphoproliferative Disorders	MESH:D008232		IFNG	3.81	1
ginsenoside Rg1	C035054	22427-39-0	Macrocephaly Autism Syndrome	MESH:C565342		PTEN	5.62	4
ginsenoside Rg1	C035054	22427-39-0	Malaria	MESH:D008288		NOS2|TNF	5.69	1
ginsenoside Rg1	C035054	22427-39-0	Malformations of Cortical Development	MESH:D054220		MTOR|PIK3CA	7.88	1
ginsenoside Rg1	C035054	22427-39-0	Mammary Neoplasms, Animal	MESH:D015674		CDH1|LPL|PGR	6.31	3
ginsenoside Rg1	C035054	22427-39-0	Mammary Neoplasms, Experimental	MESH:D008325		ABCG2|CDH1|HMOX1|LPL|MMP2|MMP9|PGR|TFF1	18.19	7
ginsenoside Rg1	C035054	22427-39-0	Mandibular Diseases	MESH:D008336		MMP2	4.79	1
ginsenoside Rg1	C035054	22427-39-0	Mandibuloacral dysplasia with type A lipodystrophy	MESH:C535705		MMP9	4.89	1
ginsenoside Rg1	C035054	22427-39-0	Manganese Poisoning	MESH:D020149		IFNG|IL1B|NOS2|TNF	15.77	3
ginsenoside Rg1	C035054	22427-39-0	Marfan Syndrome	MESH:D008382		CAT|MMP2|MMP9|NOS2	19.85	2
ginsenoside Rg1	C035054	22427-39-0	Marijuana Abuse	MESH:D002189		AKT1	3.67	1
ginsenoside Rg1	C035054	22427-39-0	Mastocytosis, Systemic	MESH:D034721		HMOX1	3.89	1
ginsenoside Rg1	C035054	22427-39-0	Maxillary Diseases	MESH:D008439		MMP2	4.79	1
ginsenoside Rg1	C035054	22427-39-0	Medulloblastoma	MESH:D008527		CCNE1	3.5	1
ginsenoside Rg1	C035054	22427-39-0	Megalancephaly Polymicrogyria-Polydactyly Hydrocephalus Syndrome	MESH:C566381		PIK3CA	5.24	1
ginsenoside Rg1	C035054	22427-39-0	Melanoma	MESH:D008545		ATM|CDK2|IFNG|MET|PTEN|PTGS2|TNF|TP53	16.88	17
ginsenoside Rg1	C035054	22427-39-0	Melanoma, Cutaneous Malignant	MESH:C562393		CREB1	4.53	1
ginsenoside Rg1	C035054	22427-39-0	Melanoma, Experimental	MESH:D008546		PTEN	3.77	1
ginsenoside Rg1	C035054	22427-39-0	MELAS Syndrome	MESH:D017241		IL1B	3.34	1
ginsenoside Rg1	C035054	22427-39-0	Memory Disorders	MESH:D008569	therapeutic	ACHE|APP|BCL2|IL1B	5.89	20
ginsenoside Rg1	C035054	22427-39-0	Meningioma	MESH:D008579		AKT1|PGR|PTEN	12.57	5
ginsenoside Rg1	C035054	22427-39-0	Meningioma, familial	MESH:C537443		PTEN	4.73	1
ginsenoside Rg1	C035054	22427-39-0	Meningitis, Aseptic	MESH:D008582		IL6	2.99	1
ginsenoside Rg1	C035054	22427-39-0	MERRF Syndrome	MESH:D017243		IL1B	3.93	1
ginsenoside Rg1	C035054	22427-39-0	Mesothelioma	MESH:D008654		CAT|CDH1|IFNG|MTOR|PGR|XRCC1	19.48	6
ginsenoside Rg1	C035054	22427-39-0	Mesothelioma, Malignant	MESH:D000086002		BCL2|CDKN1A|IFNG|IL6|MET|TP53	17.39	5
ginsenoside Rg1	C035054	22427-39-0	Metabolic Syndrome	MESH:D024821		IL6|SIRT1	5.32	2
ginsenoside Rg1	C035054	22427-39-0	Metaphyseal Anadysplasia 2	MESH:C567771		MMP9	5.23	1
ginsenoside Rg1	C035054	22427-39-0	Metaplasia	MESH:D008679		BCL2	3.14	1
ginsenoside Rg1	C035054	22427-39-0	Micronuclei, Chromosome-Defective	MESH:D048629		CYP2E1|H2AX|NFE2L2|RAD51|TNF|XRCC1	13.18	7
ginsenoside Rg1	C035054	22427-39-0	Microphthalmos	MESH:D008850		GCLC	3.85	1
ginsenoside Rg1	C035054	22427-39-0	Microsatellite Instability	MESH:D053842		BAX	3.49	1
ginsenoside Rg1	C035054	22427-39-0	MIGRAINE WITH OR WITHOUT AURA, SUSCEPTIBILITY TO, 1	OMIM:157300		TNF	4.21	1
ginsenoside Rg1	C035054	22427-39-0	MIRROR MOVEMENTS 2	OMIM:614508		RAD51	5.83	1
ginsenoside Rg1	C035054	22427-39-0	Mitochondrial Diseases	MESH:D028361		NOS2|TP53	5.74	2
ginsenoside Rg1	C035054	22427-39-0	Mitochondrial Myopathies	MESH:D017240		IL1B|IL6|TNF	12.09	1
ginsenoside Rg1	C035054	22427-39-0	Morphine Dependence	MESH:D009021		CREB1|MMP9	7.34	2
ginsenoside Rg1	C035054	22427-39-0	Motor Skills Disorders	MESH:D019957		PTEN	3.41	1
ginsenoside Rg1	C035054	22427-39-0	Mouth Diseases	MESH:D009059		PTGS2	3.39	1
ginsenoside Rg1	C035054	22427-39-0	Mouth Neoplasms	MESH:D009062		PIK3CA|PTGS2|TP53	8.27	2
ginsenoside Rg1	C035054	22427-39-0	Movement Disorders	MESH:D009069		ACHE	2.63	1
ginsenoside Rg1	C035054	22427-39-0	Mucositis	MESH:D052016		IL1B	2.76	1
ginsenoside Rg1	C035054	22427-39-0	Multiple Myeloma	MESH:D009101		BCL2|IL6|NQO1	6.96	5
ginsenoside Rg1	C035054	22427-39-0	Multiple Organ Failure	MESH:D009102		MMP9|TNF	6.58	3
ginsenoside Rg1	C035054	22427-39-0	Multiple Sclerosis	MESH:D009103		ERN1|IFNG|IL1B	8.3	4
ginsenoside Rg1	C035054	22427-39-0	Muscular Atrophy	MESH:D009133		AKT1|GSK3B|KCNH2|TNF	12.78	3
ginsenoside Rg1	C035054	22427-39-0	Muscular Diseases	MESH:D009135		IL1B	2.25	1
ginsenoside Rg1	C035054	22427-39-0	Muscular Dystrophies	MESH:D009136		ACHE	4.08	1
ginsenoside Rg1	C035054	22427-39-0	Muscular Dystrophy, Facioscapulohumeral	MESH:D020391		CDKN1A	3.99	1
ginsenoside Rg1	C035054	22427-39-0	MYCOBACTERIUM TUBERCULOSIS, SUSCEPTIBILITY TO	OMIM:607948		IFNG	4.04	1
ginsenoside Rg1	C035054	22427-39-0	Mycoplasma Infections	MESH:D009175		CASP3|CDH1|NOS2	14.82	1
ginsenoside Rg1	C035054	22427-39-0	Myelodysplastic Syndromes	MESH:D009190		TP53	2.95	1
ginsenoside Rg1	C035054	22427-39-0	Myeloproliferative Disorders	MESH:D009196		TP53	3.63	1
ginsenoside Rg1	C035054	22427-39-0	Myocardial Infarction	MESH:D009203	therapeutic	ATM|BAX|BCL2|CASP3|CAT|CREB1|DDIT3|GCLC|GCLM|GSK3B|HSPA5|IL1B|IL6|MMP2|MMP9|NOS2|TNF	42.58	16
ginsenoside Rg1	C035054	22427-39-0	Myocardial Ischemia	MESH:D017202		GCLC|HMOX1|IL1B|IL6|NFKBIA|TNF	11.19	3
ginsenoside Rg1	C035054	22427-39-0	Myocardial Reperfusion Injury	MESH:D015428	therapeutic	BAX|CASP3|CASP9|CAT|GJA1|NOS2|PTEN|SIRT1	22.28	12
ginsenoside Rg1	C035054	22427-39-0	Myocardial Stunning	MESH:D017682		NOS2|TNF	8.21	1
ginsenoside Rg1	C035054	22427-39-0	Myocarditis	MESH:D009205		IL6|TNF	4.88	2
ginsenoside Rg1	C035054	22427-39-0	Nasopharyngeal Carcinoma	MESH:D000077274		MMP2|PIK3CA|PTEN|TP53	15.99	3
ginsenoside Rg1	C035054	22427-39-0	Nasopharyngeal Neoplasms	MESH:D009303		MMP2	3.91	1
ginsenoside Rg1	C035054	22427-39-0	Nausea	MESH:D009325		IFNG|TNF	2.92	2
ginsenoside Rg1	C035054	22427-39-0	Necrosis	MESH:D009336		APP|BCL2|CAT|CYP2E1|IFNG|IL1B|IL6|LPL|NFE2L2|NOS2|NR1H4|TNF	19.14	17
ginsenoside Rg1	C035054	22427-39-0	Neointima	MESH:D058426		MMP2|MMP9	7.39	1
ginsenoside Rg1	C035054	22427-39-0	Neoplasm Invasiveness	MESH:D009361		CAT|CDH1|CYP2E1|HMOX1|IL1B|IL6|MAPK1|MAPK3|MET|MMP2|MMP9|NFE2L2|PTEN|TNF	33.65	27
ginsenoside Rg1	C035054	22427-39-0	Neoplasm Metastasis	MESH:D009362		ABCC4|CAT|CDH1|CREB1|IL6|MAPK1|MAPK3|MAPK9|MET|MMP2|MMP9|NFE2L2|PIK3CA|PTEN|PTGS2|SIRT1|TNF|TP53	47.83	30
ginsenoside Rg1	C035054	22427-39-0	Neoplasm Recurrence, Local	MESH:D009364		H2AX|PTGS2	6.42	2
ginsenoside Rg1	C035054	22427-39-0	Neoplasm Seeding	MESH:D009366		CDH1	5.46	1
ginsenoside Rg1	C035054	22427-39-0	Neoplasms	MESH:D009369		ATM|CAT|IL1B|KCNH2|NQO1|PTGS2	10.19	6
ginsenoside Rg1	C035054	22427-39-0	Neoplasms, Experimental	MESH:D009374		CDH1|IFNG|NQO1|TNF	6.37	7
ginsenoside Rg1	C035054	22427-39-0	Nephrosis	MESH:D009401		DDIT3	3.25	1
ginsenoside Rg1	C035054	22427-39-0	Nerve Degeneration	MESH:D009410		APP|BAX|BCL2|CASP3|CDH1|IFNG|MAPK1|MAPK3|SIRT1|TNF	20.11	24
ginsenoside Rg1	C035054	22427-39-0	Nervous System Diseases	MESH:D009422		ABCC2|ABCG2|ACHE|CASP3|CASP9|FOS|PTGS2|TNF	17.22	7
ginsenoside Rg1	C035054	22427-39-0	Neural Tube Defects	MESH:D009436		IFNG	2.81	1
ginsenoside Rg1	C035054	22427-39-0	Neuralgia	MESH:D009437		TNF	2.46	1
ginsenoside Rg1	C035054	22427-39-0	Neuroblastoma	MESH:D009447		IL1B|MET|MMP9|TNF	11.37	2
ginsenoside Rg1	C035054	22427-39-0	Neurodegenerative Diseases	MESH:D019636		APP|HMOX1|IL6|SIRT1	10.19	8
ginsenoside Rg1	C035054	22427-39-0	Neurodevelopmental Disorders	MESH:D065886		PTEN	3.36	1
ginsenoside Rg1	C035054	22427-39-0	Neurogenic Inflammation	MESH:D020078		APP|PTGS2|TNF	10.59	4
ginsenoside Rg1	C035054	22427-39-0	Neuroinflammatory Diseases	MESH:D000090862		IL1B|TNF	7.43	1
ginsenoside Rg1	C035054	22427-39-0	Neurotoxicity Syndromes	MESH:D020258		CASP3|FOS|MTOR|NFE2L2|NQO1	10.03	5
ginsenoside Rg1	C035054	22427-39-0	Neutropenia	MESH:D009503		IL1B|UGT1A1	4.19	2
ginsenoside Rg1	C035054	22427-39-0	Non-alcoholic Fatty Liver Disease	MESH:D065626		ABCC2|CAT|CYP2E1|GPT|IL1B|NFE2L2|NQO1|NR1H4|PTEN|SIRT1|TNF	32.81	11
ginsenoside Rg1	C035054	22427-39-0	Nose Neoplasms	MESH:D009669		MMP2	3.47	1
ginsenoside Rg1	C035054	22427-39-0	Nystagmus, Congenital	MESH:D020417		ATF6	5	1
ginsenoside Rg1	C035054	22427-39-0	Obesity	MESH:D009765		ACHE|AKT1|CYP2E1|DDIT3|FOS|HMOX1|HSPA5|IL6|LPL|MMP9|NQO1|PTGS2|SIRT1|TNF	36.5	16
ginsenoside Rg1	C035054	22427-39-0	Obstetric Labor, Premature	MESH:D007752		IL6	3.16	2
ginsenoside Rg1	C035054	22427-39-0	Occupational Diseases	MESH:D009784		NQO1|XRCC1	6.14	5
ginsenoside Rg1	C035054	22427-39-0	Ocular Hypertension	MESH:D009798		DDIT3	3.24	1
ginsenoside Rg1	C035054	22427-39-0	Oculodentodigital Dysplasia	MESH:C563160		GJA1	5.64	14
ginsenoside Rg1	C035054	22427-39-0	Oculodentodigital Dysplasia, Autosomal Recessive	MESH:C567605		GJA1	5.64	1
ginsenoside Rg1	C035054	22427-39-0	Oligospermia	MESH:D009845		FSHB	3.21	1
ginsenoside Rg1	C035054	22427-39-0	Ophthalmoplegia, Chronic Progressive External	MESH:D017246		IL1B	3.75	1
ginsenoside Rg1	C035054	22427-39-0	Optic Atrophy, Hereditary, Leber	MESH:D029242		IL1B	3.52	1
ginsenoside Rg1	C035054	22427-39-0	Oral Submucous Fibrosis	MESH:D009914		IFNG|IL6|MMP2|MMP9|PTGS2|TNF	29.29	2
ginsenoside Rg1	C035054	22427-39-0	Organophosphate Poisoning	MESH:D062025		ACHE	3.15	3
ginsenoside Rg1	C035054	22427-39-0	Osteoarthritis	MESH:D010003		IL1B|PTGS2	4.51	2
ginsenoside Rg1	C035054	22427-39-0	Osteoarthritis, Spine	MESH:D055013		IL6|TNF	9.44	1
ginsenoside Rg1	C035054	22427-39-0	Osteochondrodysplasias	MESH:D010009		BCL2	3.37	1
ginsenoside Rg1	C035054	22427-39-0	Osteofibrous Dysplasia	MESH:C563276		MET	5.73	1
ginsenoside Rg1	C035054	22427-39-0	Osteolysis	MESH:D010014		TNF	3.32	1
ginsenoside Rg1	C035054	22427-39-0	Osteolysis hereditary multicentric	MESH:C536051		MMP2	5.34	2
ginsenoside Rg1	C035054	22427-39-0	Osteonecrosis	MESH:D010020		MMP2	4.11	1
ginsenoside Rg1	C035054	22427-39-0	Osteoporosis	MESH:D010024		IL6	2.45	1
ginsenoside Rg1	C035054	22427-39-0	Osteoporosis, Postmenopausal	MESH:D015663		CAT|IL1B|IL6|TNF	16.26	2
ginsenoside Rg1	C035054	22427-39-0	Osteosarcoma	MESH:D012516		CYP3A4|MET|MMP2|SIRT1|TP53	16.03	6
ginsenoside Rg1	C035054	22427-39-0	OVARIAN DYSGENESIS 1	OMIM:233300		FSHR	6.1	1
ginsenoside Rg1	C035054	22427-39-0	Ovarian Hyperstimulation Syndrome	MESH:D016471		FSHR	5.13	1
ginsenoside Rg1	C035054	22427-39-0	Ovarian Neoplasms	MESH:D010051		AKT1|CCNE1|CDH1|IL6|MAPK1|MAPK3|MET|MTOR|PIK3CA|PTEN|TP53	30.46	11
ginsenoside Rg1	C035054	22427-39-0	Pain	MESH:D010146		AKT1|TNF	2.55	3
ginsenoside Rg1	C035054	22427-39-0	Pancreatic Diseases	MESH:D010182		HMOX1	3.05	1
ginsenoside Rg1	C035054	22427-39-0	Pancreatic Neoplasms	MESH:D010190		ATM|CDH1|MMP2|MMP9|NFKBIA|PTEN|PTGS2|TNF|TP53	23.95	13
ginsenoside Rg1	C035054	22427-39-0	Pancreatitis	MESH:D010195		LPL|PTGS2	4.65	2
ginsenoside Rg1	C035054	22427-39-0	Papilloma	MESH:D010212		CDKN1A|NQO1|PTGS2	8.03	3
ginsenoside Rg1	C035054	22427-39-0	Papilloma, Choroid Plexus	MESH:D020288		TP53	5.06	1
ginsenoside Rg1	C035054	22427-39-0	Paralysis	MESH:D010243		APP|SIRT1	4.54	8
ginsenoside Rg1	C035054	22427-39-0	Parkinson Disease	MESH:D010300		CYP2E1|HMOX1|IL6|MAP2|NQO1|TNF	12.91	4
ginsenoside Rg1	C035054	22427-39-0	Parkinson Disease, Secondary	MESH:D010302		NOS2	2.65	1
ginsenoside Rg1	C035054	22427-39-0	Penile Neoplasms	MESH:D010412		PIK3CA|TP53	10.54	2
ginsenoside Rg1	C035054	22427-39-0	Peptic Ulcer	MESH:D010437		IL1B	2.97	1
ginsenoside Rg1	C035054	22427-39-0	Pericardial Effusion	MESH:D010490		PTGS2	2.83	1
ginsenoside Rg1	C035054	22427-39-0	Periodontitis	MESH:D010518		MMP9	3.75	2
ginsenoside Rg1	C035054	22427-39-0	Peripheral Nervous System Diseases	MESH:D010523		ABCC1|CASP9|IL6	5.3	2
ginsenoside Rg1	C035054	22427-39-0	Peritonitis	MESH:D010538		GSK3B|IFNG	6.39	2
ginsenoside Rg1	C035054	22427-39-0	Phobic Disorders	MESH:D010698		CAT	3.61	1
ginsenoside Rg1	C035054	22427-39-0	Photophobia	MESH:D020795		ATF6	4.25	1
ginsenoside Rg1	C035054	22427-39-0	Placenta Diseases	MESH:D010922		TNF	3.12	1
ginsenoside Rg1	C035054	22427-39-0	Plaque, Amyloid	MESH:D058225		APP	4.25	4
ginsenoside Rg1	C035054	22427-39-0	Plaque, Atherosclerotic	MESH:D058226		NR1H4	3.63	1
ginsenoside Rg1	C035054	22427-39-0	Pleural Diseases	MESH:D010995		IFNG|IL6	7.9	1
ginsenoside Rg1	C035054	22427-39-0	Pleural Effusion	MESH:D010996		TNF	2.89	1
ginsenoside Rg1	C035054	22427-39-0	Pleurisy	MESH:D010998		IL1B|IL6|TNF	11.86	2
ginsenoside Rg1	C035054	22427-39-0	Pneumonia	MESH:D011014		HMOX1|IFNG|IL1B|IL6|SIRT1|TNF	13.57	5
ginsenoside Rg1	C035054	22427-39-0	Pneumonia, Aspiration	MESH:D011015		NOS2	3.47	1
ginsenoside Rg1	C035054	22427-39-0	Pneumonia, Pneumococcal	MESH:D011018		MAPK1|MAPK3|SIRT1	14.03	1
ginsenoside Rg1	C035054	22427-39-0	Poisoning	MESH:D011041		ACHE|GSK3B	3.35	2
ginsenoside Rg1	C035054	22427-39-0	Polycystic Ovary Syndrome	MESH:D011085		BAX|BCL2|FSHR|LHB	9.29	4
ginsenoside Rg1	C035054	22427-39-0	Polydactyly	MESH:D017689		PTEN	4.27	1
ginsenoside Rg1	C035054	22427-39-0	Polymyositis	MESH:D017285		IL1B|IL6|TNF	11.27	1
ginsenoside Rg1	C035054	22427-39-0	Polyploidy	MESH:D011123		H2AX|TP53	7.91	2
ginsenoside Rg1	C035054	22427-39-0	Precancerous Conditions	MESH:D011230		AKT1|CAT|CDH1|IL6|MAPK8|MAPK9|PRKAA1|PTGS2	18.77	7
ginsenoside Rg1	C035054	22427-39-0	Precursor Cell Lymphoblastic Leukemia-Lymphoma	MESH:D054198		BAX|CYP2E1|NQO1|TP53|XRCC1	13.18	5
ginsenoside Rg1	C035054	22427-39-0	Precursor T-Cell Lymphoblastic Leukemia-Lymphoma	MESH:D054218		ABCG2|BCL2|MTOR	9.84	3
ginsenoside Rg1	C035054	22427-39-0	Pre-Eclampsia	MESH:D011225		HMOX1	2.95	1
ginsenoside Rg1	C035054	22427-39-0	Pregnancy Complications, Cardiovascular	MESH:D011249		IL6|TNF	8.51	1
ginsenoside Rg1	C035054	22427-39-0	Premature Birth	MESH:D047928		CAT|IL6|MMP9|PTGS2|TNF	15.39	3
ginsenoside Rg1	C035054	22427-39-0	Prenatal Exposure Delayed Effects	MESH:D011297		ADAM10|ATM	3.95	2
ginsenoside Rg1	C035054	22427-39-0	Prenatal Injuries	MESH:D049188		ACHE	2.84	1
ginsenoside Rg1	C035054	22427-39-0	Primary Ovarian Insufficiency	MESH:D016649		NFE2L2	3.94	1
ginsenoside Rg1	C035054	22427-39-0	Progesterone Resistance	MESH:C564871		PGR	5.53	1
ginsenoside Rg1	C035054	22427-39-0	Prostate cancer, familial	MESH:C537243		ATM|BCL2|CDH1	9.72	3
ginsenoside Rg1	C035054	22427-39-0	Prostatic Intraepithelial Neoplasia	MESH:D019048		CDH1|PTEN	7.82	2
ginsenoside Rg1	C035054	22427-39-0	Prostatic Neoplasms	MESH:D011471		ABCC4|ACHE|AKT1|ATM|BAD|BAX|BCL2|CASP9|CDH1|CDKN1A|CYP2E1|CYP3A4|GJA1|GSK3B|HMOX1|IL6|KEAP1|LPL|MAPK3|MAPK9|MET|MMP9|MTOR|NFE2L2|NQO1|PIK3CA|PTEN|PTGS2|SIRT1|SULT2A1|TP53|XRCC1	82.18	63
ginsenoside Rg1	C035054	22427-39-0	Protein Deficiency	MESH:D011488		CAT	4.12	1
ginsenoside Rg1	C035054	22427-39-0	Proteinuria	MESH:D011507		IFNG|PTGS2	3.47	3
ginsenoside Rg1	C035054	22427-39-0	Proteus Syndrome	MESH:D016715		AKT1|PTEN	12.31	4
ginsenoside Rg1	C035054	22427-39-0	Pruritus	MESH:D011537		ABCB11	3	1
ginsenoside Rg1	C035054	22427-39-0	Psoriasis	MESH:D011565		CAT|IL1B|IL6|NFKBIA|NOS2|TNF|TP53	21.1	6
ginsenoside Rg1	C035054	22427-39-0	Psychoses, Substance-Induced	MESH:D011605		AKT1	2.54	1
ginsenoside Rg1	C035054	22427-39-0	Puberty, Delayed	MESH:D011628		LHB	3.94	1
ginsenoside Rg1	C035054	22427-39-0	Puberty, Precocious	MESH:D011629		LHB|PTGS2	6.93	2
ginsenoside Rg1	C035054	22427-39-0	Pulmonary Disease, Chronic Obstructive	MESH:D029424		HMOX1|IL6|MMP9|NOS2|TNF|TP53	18.46	10
ginsenoside Rg1	C035054	22427-39-0	Pulmonary Edema	MESH:D011654		CAT|TNF	3.88	3
ginsenoside Rg1	C035054	22427-39-0	Pulmonary Embolism	MESH:D011655		CAT	2.72	1
ginsenoside Rg1	C035054	22427-39-0	Pulmonary Emphysema	MESH:D011656		HMOX1|MMP2|MMP9|TNF	17.39	2
ginsenoside Rg1	C035054	22427-39-0	Pulmonary Fibrosis	MESH:D011658		CAT|HMOX1|IL1B|IL6|MMP2|MMP9|MTOR|NFE2L2|TNF	23	11
ginsenoside Rg1	C035054	22427-39-0	Pyogenic arthritis, pyoderma gangrenosum, and acne	MESH:C536253		IL1B	4.55	1
ginsenoside Rg1	C035054	22427-39-0	Radiation Injuries, Experimental	MESH:D011833		IFNG|IL1B|MAPK1|MAPK3|TNF	22.07	2
ginsenoside Rg1	C035054	22427-39-0	Recurrence	MESH:D012008		CCNE1|PGR	5.92	2
ginsenoside Rg1	C035054	22427-39-0	Renal Insufficiency	MESH:D051437		ADAM10|IFNG	3.84	3
ginsenoside Rg1	C035054	22427-39-0	Renal Insufficiency, Chronic	MESH:D051436		GJA1	3.91	1
ginsenoside Rg1	C035054	22427-39-0	Reperfusion Injury	MESH:D015427	therapeutic	BCL2|CASP3|CAT|CDKN1A|FOS|GPT|HMOX1|IL1B|IL6|MAPK8|MAPK9|MMP9|NOS2|PTEN|PTGS2|TNF	50.46	36
ginsenoside Rg1	C035054	22427-39-0	Respiratory Hypersensitivity	MESH:D012130		HSPA5|IL6|TNF	8.61	2
ginsenoside Rg1	C035054	22427-39-0	Respiratory Syncytial Virus Infections	MESH:D018357		IFNG	3.81	1
ginsenoside Rg1	C035054	22427-39-0	Respiratory Tract Diseases	MESH:D012140		IFNG|TNF	5.75	2
ginsenoside Rg1	C035054	22427-39-0	Retinal Degeneration	MESH:D012162		BCL2	3.01	1
ginsenoside Rg1	C035054	22427-39-0	Retinal Detachment	MESH:D012163		APAF1|CASP3|CASP9	13.08	1
ginsenoside Rg1	C035054	22427-39-0	Retinal Diseases	MESH:D012164		HMOX1|MMP9|NOS2|SIRT1|TNF	14.97	3
ginsenoside Rg1	C035054	22427-39-0	Retinitis Pigmentosa	MESH:D012174		ATF6	3.96	1
ginsenoside Rg1	C035054	22427-39-0	Rheumatoid Arthritis, Systemic Juvenile	MESH:C565798		IL6	4.53	1
ginsenoside Rg1	C035054	22427-39-0	Rhinitis, Allergic	MESH:D065631		CAT|PTGS2	5.97	2
ginsenoside Rg1	C035054	22427-39-0	Salivary Gland Neoplasms	MESH:D012468		CDH1	3.53	1
ginsenoside Rg1	C035054	22427-39-0	Salmonella Infections, Animal	MESH:D012481		IFNG	4.22	1
ginsenoside Rg1	C035054	22427-39-0	Sarcoma	MESH:D012509		IFNG|PIK3CA|TNF|TP53	12.96	5
ginsenoside Rg1	C035054	22427-39-0	Sarcoma, Kaposi	MESH:D012514		IL6	3.73	1
ginsenoside Rg1	C035054	22427-39-0	Sarcoma, Synovial	MESH:D013584		BCL2	3.63	1
ginsenoside Rg1	C035054	22427-39-0	Schistosomiasis mansoni	MESH:D012555		NOS2	3.93	1
ginsenoside Rg1	C035054	22427-39-0	Schizophrenia	MESH:D012559		AKT1|GSK3B|IL1B|IL6|MET|MTOR|TNF|TP53	18.49	10
ginsenoside Rg1	C035054	22427-39-0	Scleroderma, Localized	MESH:D012594		TNF	3.22	1
ginsenoside Rg1	C035054	22427-39-0	Scleroderma, Systemic	MESH:D012595		SIRT1	3.63	1
ginsenoside Rg1	C035054	22427-39-0	Scrapie	MESH:D012608		ATF6	4.66	1
ginsenoside Rg1	C035054	22427-39-0	Seizures	MESH:D012640		ABCC2|ACHE|CAT|FOS|IL1B|IL6|NOS2|PTGS2	8.37	14
ginsenoside Rg1	C035054	22427-39-0	Sepsis	MESH:D018805	therapeutic	CASP3|IFNG|IL1B|IL6|MAPK1|MAPK3|MMP9|NOS2|TNF	28.24	8
ginsenoside Rg1	C035054	22427-39-0	Severe Acute Respiratory Syndrome	MESH:D045169		MAPK1|MAPK3	6.74	1
ginsenoside Rg1	C035054	22427-39-0	Sezary Syndrome	MESH:D012751		MAPK1|PLCG1|PTEN|TP53	16.95	2
ginsenoside Rg1	C035054	22427-39-0	Shock, Hemorrhagic	MESH:D012771		IL6|TNF	7.36	1
ginsenoside Rg1	C035054	22427-39-0	Shock, Septic	MESH:D012772		NOS2|TNF	5.62	2
ginsenoside Rg1	C035054	22427-39-0	Short QT Syndrome 1	MESH:C566506		KCNH2	4.95	3
ginsenoside Rg1	C035054	22427-39-0	Silicosis	MESH:D012829		IL1B|NOS2|PTEN	13.42	3
ginsenoside Rg1	C035054	22427-39-0	Sinusitis	MESH:D012852		MET	3.96	1
ginsenoside Rg1	C035054	22427-39-0	Skin Abnormalities	MESH:D012868		APAF1	4.1	1
ginsenoside Rg1	C035054	22427-39-0	Skin Diseases	MESH:D012871		IL1B|IL6|PTEN|PTGS2|TNF	11.04	4
ginsenoside Rg1	C035054	22427-39-0	Skin Neoplasms	MESH:D012878		AKT1|GJA1|MMP9|NFE2L2|PTGS2|TP53	14.17	7
ginsenoside Rg1	C035054	22427-39-0	Sleep Wake Disorders	MESH:D012893		IL1B	2.56	1
ginsenoside Rg1	C035054	22427-39-0	Small Cell Lung Carcinoma	MESH:D055752		PTEN|TP53	5.96	2
ginsenoside Rg1	C035054	22427-39-0	Soft Tissue Neoplasms	MESH:D012983		BCL2|TNF	8.28	3
ginsenoside Rg1	C035054	22427-39-0	Spinal Cord Compression	MESH:D013117		TNF	3.32	1
ginsenoside Rg1	C035054	22427-39-0	Spinal Cord Diseases	MESH:D013118		APP	3.45	1
ginsenoside Rg1	C035054	22427-39-0	Spinal Cord Injuries	MESH:D013119		CASP3|DDIT3	6.07	2
ginsenoside Rg1	C035054	22427-39-0	Spinocerebellar Ataxia 17	MESH:C564616		HMOX1|HSPA5|NQO1	14.56	1
ginsenoside Rg1	C035054	22427-39-0	Splenomegaly	MESH:D013163		APP|NFE2L2	5.26	2
ginsenoside Rg1	C035054	22427-39-0	Squamous Cell Carcinoma of Head and Neck	MESH:D000077195		ABCC1|ABCC2|ABCG2|AKT1|CCNE1|CDK2|PIK3CA|PTEN|PTGS2|TP53	39.13	7
ginsenoside Rg1	C035054	22427-39-0	Status Epilepticus	MESH:D013226		ABCC2|CASP3|CAT|FOS|HMOX1|NOS2|PTGS2|TNF	19.74	14
ginsenoside Rg1	C035054	22427-39-0	Stevens-Johnson Syndrome	MESH:D013262		IFNG|NOS2	3.67	2
ginsenoside Rg1	C035054	22427-39-0	Stomach Neoplasms	MESH:D013274		ATM|CDH1|CDKN1A|HMOX1|IL1B|IL6|MAPK1|MAPK3|MAPK8|MET|PIK3CA|PRKAA1|PTGS2|RPS6|TNF|TP53|XRCC1	43.68	27
ginsenoside Rg1	C035054	22427-39-0	Stomach Ulcer	MESH:D013276		CAT|IL1B|MMP9|NOS2|PTGS2|TNF	14.6	8
ginsenoside Rg1	C035054	22427-39-0	Stomatitis	MESH:D013280		XRCC1	3.99	1
ginsenoside Rg1	C035054	22427-39-0	Stroke	MESH:D020521		IL1B|IL6|NOS2|PTGS2|TNF	11.55	3
ginsenoside Rg1	C035054	22427-39-0	Subarachnoid Hemorrhage	MESH:D013345		CASP3|IL1B|IL6|MMP9|NOS2|TNF	21.52	3
ginsenoside Rg1	C035054	22427-39-0	Substance Withdrawal Syndrome	MESH:D013375		CREB1|FOS|MAPK1|MAPK3|MMP9|NOS2	10.44	7
ginsenoside Rg1	C035054	22427-39-0	Substance-Related Disorders	MESH:D019966		ABCC4	3.1	1
ginsenoside Rg1	C035054	22427-39-0	Syndactyly, type 3	MESH:C538154		GJA1	5.64	1
ginsenoside Rg1	C035054	22427-39-0	Tachycardia	MESH:D013610		LHB|TNF	3.36	2
ginsenoside Rg1	C035054	22427-39-0	Takayasu Arteritis	MESH:D013625		NOS2	4.19	1
ginsenoside Rg1	C035054	22427-39-0	Tauopathies	MESH:D024801		GSK3B	4.07	1
ginsenoside Rg1	C035054	22427-39-0	Testicular Diseases	MESH:D013733	therapeutic			1
ginsenoside Rg1	C035054	22427-39-0	Testicular Germ Cell Tumor	MESH:C563236		MMP2	3.93	1
ginsenoside Rg1	C035054	22427-39-0	Thrombosis	MESH:D013927		HMOX1|PTGS2|SIRT1|TNF	7.98	4
ginsenoside Rg1	C035054	22427-39-0	Thymoma	MESH:D013945		TP53	4.09	1
ginsenoside Rg1	C035054	22427-39-0	Thyroid Neoplasms	MESH:D013964		IL1B|IL6|MAPK1|PTGS2|TNF|TP53	17.38	4
ginsenoside Rg1	C035054	22427-39-0	Tobacco Use Disorder	MESH:D014029		IL6|LHB	6.45	2
ginsenoside Rg1	C035054	22427-39-0	Tongue Neoplasms	MESH:D014062		PTGS2	3.34	2
ginsenoside Rg1	C035054	22427-39-0	Torsades de Pointes	MESH:D016171		CYP3A4|KCNH2	4.65	4
ginsenoside Rg1	C035054	22427-39-0	Tremor	MESH:D014202		ACHE	2.57	1
ginsenoside Rg1	C035054	22427-39-0	Trichuriasis	MESH:D014257		IFNG	4.5	1
ginsenoside Rg1	C035054	22427-39-0	Trigeminal Neuralgia	MESH:D014277		FOS|IL1B|MAPK1|MAPK3|MAPK8|MAPK9|TNF	32.86	1
ginsenoside Rg1	C035054	22427-39-0	Triple Negative Breast Neoplasms	MESH:D064726		CDK2|RAD51	7.48	2
ginsenoside Rg1	C035054	22427-39-0	Tuberous Sclerosis	MESH:D014402		IFNG	4.22	1
ginsenoside Rg1	C035054	22427-39-0	Tuberous Sclerosis 2	MESH:C566021		IFNG	4.84	1
ginsenoside Rg1	C035054	22427-39-0	Turner Syndrome	MESH:D014424		CAT|NOS2	9.61	1
ginsenoside Rg1	C035054	22427-39-0	Ulcer	MESH:D014456		DDIT3	3.15	1
ginsenoside Rg1	C035054	22427-39-0	Ureteral Calculi	MESH:D014514		CAT	3.5	1
ginsenoside Rg1	C035054	22427-39-0	Ureteral Obstruction	MESH:D014517		CDH1|NOS2	6.67	2
ginsenoside Rg1	C035054	22427-39-0	URIC ACID CONCENTRATION, SERUM, QUANTITATIVE TRAIT LOCUS 1	OMIM:138900		ABCG2	5.55	1
ginsenoside Rg1	C035054	22427-39-0	Urinary Bladder Neck Obstruction	MESH:D001748		PTGS2	4.2	1
ginsenoside Rg1	C035054	22427-39-0	Urinary Bladder Neoplasms	MESH:D001749		ACHE|ATM|CCNE1|CDH1|CDKN1A|MMP2|MMP9|NQO1|PTGS2|TNF|TP53	27.08	21
ginsenoside Rg1	C035054	22427-39-0	Urinary Tract Infections	MESH:D014552		NOS2	3.08	1
ginsenoside Rg1	C035054	22427-39-0	Urogenital Neoplasms	MESH:D014565		TP53	4.03	1
ginsenoside Rg1	C035054	22427-39-0	Urologic Neoplasms	MESH:D014571		TP53	3.38	1
ginsenoside Rg1	C035054	22427-39-0	Urticaria	MESH:D014581		IL1B|TNF	3.82	3
ginsenoside Rg1	C035054	22427-39-0	Uterine Cervical Neoplasms	MESH:D002583		MTOR	3.33	1
ginsenoside Rg1	C035054	22427-39-0	VACTERL Association With Hydrocephalus	MESH:C564751		PTEN	5.07	1
ginsenoside Rg1	C035054	22427-39-0	Vascular Diseases	MESH:D014652		TNF	2.36	1
ginsenoside Rg1	C035054	22427-39-0	Vascular System Injuries	MESH:D057772		HMOX1|NFE2L2|TNF	11.6	1
ginsenoside Rg1	C035054	22427-39-0	Vasculitis	MESH:D014657		NFKBIA	2.96	1
ginsenoside Rg1	C035054	22427-39-0	Venous Thromboembolism	MESH:D054556		TNF	2.79	1
ginsenoside Rg1	C035054	22427-39-0	Ventricular Dysfunction	MESH:D018754		TNF	2.66	1
ginsenoside Rg1	C035054	22427-39-0	Ventricular Dysfunction, Left	MESH:D018487		ATM|IL6|NFE2L2|PIK3CA	8.04	4
ginsenoside Rg1	C035054	22427-39-0	Ventricular Remodeling	MESH:D020257	therapeutic	MFN2|NFE2L2	6.24	3
ginsenoside Rg1	C035054	22427-39-0	Vitiligo	MESH:D014820		NFE2L2|TNF	7.14	1
ginsenoside Rg1	C035054	22427-39-0	Vomiting	MESH:D014839		IFNG	2.41	1
ginsenoside Rg1	C035054	22427-39-0	Vulvar Lichen Sclerosus	MESH:D007724		TP53	4.72	1
ginsenoside Rg1	C035054	22427-39-0	Wallerian Degeneration	MESH:D014855		SIRT1	4.38	1
ginsenoside Rg1	C035054	22427-39-0	Warfarin Sensitivity	MESH:C567080		NQO1	4.85	1
ginsenoside Rg1	C035054	22427-39-0	Weight Gain	MESH:D015430		APP|MMP2|PIK3CA|TNF	6.31	3
ginsenoside Rg1	C035054	22427-39-0	Wilms Tumor	MESH:D009396		TP53	3.13	1
ginsenoside Rg1	C035054	22427-39-0	Wounds and Injuries	MESH:D014947		HMOX1|IL6|TNF	9.97	2
